# Supplementary material for: Genetic Analysis of Soybean Flower Size Phenotypes Based on Computer Vision and Genome-Wide Association Studies
Source: Int J Mol Sci. 2024 Jul 11;25(14):7622. doi: 10.3390/ijms25147622 (PMC11277310; doi:10.3390/ijms25147622)
Supplement: Supplementary file 1 [file ijms-25-07622-s001.zip]

Archive with 18 entries (16 files):
- Supplementary Figure/
- Supplementary Figure/Supplementary Figure S1 Seed GWAS result Circular Manhattan.jpg
- Supplementary Figure/Supplementary Figure S2 Petal GWAS result Circular Manhattan.jpg
- Supplementary Figure/Supplementary Figure S3 Vexil major length Gene sequence haplotype analysis.jpg
- Supplementary Figure/Supplementary Figure S4 Vexil major length CDS sequence  haplotype analysis.jpg
- Supplementary Figure/Supplementary Figure S5 Vexil minor length Gene sequence  haplotype analysis.jpg
- Supplementary Figure/Supplementary Figure S6 Vexil minor length CDS sequence  haplotype analysis.jpg
- Supplementary Figure/Supplementary Figure S7 Wing minor length Gene sequence  haplotype analysis.jpg
- Supplementary Figure/Supplementary Figure S8 Wing minor length CDS sequence  haplotype analysis.jpg
- Supplementary Figure/Supplementary Figure S9 phenotypic data distribution figure.jpg
- Supplementary Table/
- Supplementary Table/Supplementary Table S1 Seed phe data.xls
- Supplementary Table/Supplementary Table S2 Soybean petal phenotype extraction results.xls
- Supplementary Table/Supplementary Table S3 Phenotypic distribution relationship between flag leaf area and seed perimeter.xls
- Supplementary Table/Supplementary Table S4 Analysis of significant SNP interaction between petals and seeds.xls
- Supplementary Table/Supplementary Table S5 Candidate gene annotation information.xls
- Supplementary Table/Supplementary Table S6 Candidate genes for petal phenotype GWAS results.xls
- Supplementary Table/Supplementary Table S7 Name of natural population soybean samples.xls
