# Supplementary material for: Genetic Analysis of Soybean Flower Size Phenotypes Based on Computer Vision and Genome-Wide Association Studies
Source: Int J Mol Sci. 2024 Jul 11;25(14):7622. doi: 10.3390/ijms25147622 (PMC11277310; doi:10.3390/ijms25147622)
Supplement: Supplementary file 1 [file ijms-25-07622-s001.zip › Supplementary Table/Supplementary Table S1 Seed phe data.xls]

## Sheet:  Seed phe d
<Trait>	thousand_seed_weight_ave	hundard_seed_weight_ave	area_ave	area_standard_deviation_ave	perimeter_ave	perimeter_standard_deviation_ave	seed_ratio_ave	lenth_ave	lenth_standard_deviation_ave	width_ave	width_standard_deviation_ave	Diameter_ave	roundness_ave
STL090	168.785	16.8785	35.9927	5.408	22.3847	1.92233	1.14467	7.196	0.684667	6.332	0.61	6.74933	0.889333
STC127	144.476	14.4476	30.2703	3.85867	20.4253	1.34767	1.093	6.46767	0.438	5.93733	0.442333	6.195	0.929
STC012	189.09	18.909	35.9363	4.406	22.6047	1.52433	1.117	7.173	0.548	6.43267	0.439333	6.74933	0.911333
STC015	186.23	18.623	37.2887	4.75333	22.7493	1.52333	1.11167	7.251	0.535667	6.53067	0.446333	6.876	0.911667
STC096	170.492	17.0491	34.9473	4.03967	22.0737	1.30467	1.129	7.076	0.441333	6.28367	0.444	6.659	0.898333
STC038	142.593	14.2593	30.2093	4.09367	20.4007	1.46867	1.08567	6.45233	0.485667	5.94633	0.429	6.187	0.933333
STL089	203.529	20.3529	42.1367	6.00267	24.2203	1.835	1.14867	7.811	0.624	6.815	0.547333	7.30467	0.879
STC058	178.667	17.8667	35.9557	4.38867	22.255	1.41533	1.08533	7.032	0.453667	6.48667	0.442667	6.753	0.932
STC062	178.88	17.888	36.7037	4.44733	22.5327	1.43267	1.13933	7.255	0.477333	6.39033	0.489	6.82267	0.887
STC004	183.308	18.3308	36.2907	4.387	22.4433	1.396	1.1	7.11667	0.453	6.48033	0.445333	6.78433	0.92
STL065	117.565	11.7564	28.596	4.26167	19.8967	1.608	1.16767	6.47	0.592	5.59233	0.515667	6.01733	0.871
STC010	178.48	17.848	36.8553	5.20233	22.6297	1.79733	1.13333	7.243	0.672	6.465	0.572667	6.83167	0.902333
STC060	148.342	14.8342	32.182	4.637	21.1193	1.64233	1.139	6.79767	0.534667	5.98267	0.499	6.38467	0.887667
STL074	200.427	20.0427	36.8687	4.493	23.0957	1.92767	1.15367	7.38867	0.789	6.46933	0.512333	6.82467	0.892333
STC034	173.381	17.3381	34.57	4.285	21.945	1.43033	1.114	6.98767	0.483	6.28267	0.435667	6.62033	0.909333
STL034	153.029	15.3029	34.392	4.26867	21.8093	1.38967	1.10133	6.93367	0.427667	6.30967	0.468	6.60433	0.920667
STC063	158.427	15.8427	33.7463	4.84733	21.5717	1.81133	1.10333	6.85133	0.662333	6.243	0.526	6.53733	0.922
STL059	184.846	18.4846	40.6453	6.216	23.8167	1.9	1.17767	7.74733	0.646667	6.62933	0.637667	7.17167	0.861333
STC018	196.496	19.6496	40.5977	4.81267	23.7517	1.85633	1.122	7.58867	0.749	6.801	0.469333	7.17667	0.905667
STC068	189.344	18.9344	39.1077	5.362	23.2967	1.641	1.14767	7.518	0.557333	6.56367	0.507	7.039	0.878667
STC023	189.8	18.98	39.0147	5.23467	23.278	1.58367	1.13733	7.49133	0.552667	6.59967	0.505333	7.032	0.888667
STL087	179.275	17.9275	40.2627	5.13	23.7833	1.95267	1.20367	7.796	0.843333	6.53133	0.507333	7.14533	0.845
STC116	207.809	20.7809	40.417	4.16867	23.709	1.67367	1.122	7.56667	0.673667	6.77367	0.436	7.16367	0.904667
STL039	120.219	12.0219	33.7817	6.06967	22.0357	2.31133	1.39067	7.63867	0.865	5.52667	0.65	6.52933	0.724
STC092	206.881	20.6881	40.799	4.775	23.746	1.432	1.10233	7.54633	0.482333	6.85633	0.451333	7.19467	0.916
STC037	164.165	16.4165	33.406	4.846	21.646	2.792	1.10633	6.875	1.212	6.22333	0.439333	6.50467	0.923667
STC053	191.902	19.1902	35.5757	5.66533	22.6757	3.79733	1.142	7.23233	1.63167	6.368	0.523333	6.69533	0.903667
STC115	191.404	19.1404	38.5637	4.95733	23.2323	3.10033	1.14	7.46067	1.37933	6.575	0.468	6.99333	0.894667
STC069	196.258	19.6258	38.2543	4.82933	23.027	1.70067	1.11433	7.33033	0.68	6.61833	0.466333	6.965	0.914
STL051	199.712	19.9711	42.055	6.03933	24.2303	1.929	1.16767	7.86367	0.666667	6.76767	0.605	7.29633	0.866
STC086	219.801	21.9801	40.602	5.09267	23.867	1.568	1.09433	7.54467	0.533333	6.901	0.453333	7.17367	0.929667
STC057	178.507	17.8507	36.974	4.67633	22.6093	1.46	1.1	7.17733	0.482	6.53967	0.472667	6.84767	0.920667
STC133	144.869	14.4869	33.0243	5.24533	21.3303	1.711	1.12833	6.847	0.561667	6.08233	0.533667	6.464	0.896
STC089	187.462	18.7462	36.5627	4.355	22.7317	1.46633	1.10267	7.18233	0.484	6.524	0.438	6.80833	0.921
STC007	193.453	19.3453	38.7217	4.591	23.174	1.42367	1.107	7.37233	0.487	6.668	0.443333	7.00833	0.913333
STC072	175.776	17.5776	34.507	4.552	22.104	1.55833	1.11667	7.031	0.531667	6.30633	0.459333	6.609	0.912
STL067	166.057	16.6057	35.5327	4.48067	22.21	1.43767	1.15133	7.18567	0.483333	6.25867	0.475667	6.71233	0.877333
STL047	114.1	11.41	29.6873	4.817	20.4713	1.74367	1.21133	6.721	0.597	5.57467	0.526	6.12633	0.832667
STC020	177.677	17.7677	37.1453	5.15767	22.7017	1.64333	1.116	7.25067	0.571333	6.509	0.490333	6.86	0.908667
STL013	267.026	26.7026	59.923	10.0237	29.2003	2.65833	1.185	9.49333	0.917	8.03833	0.777	8.69767	0.852667
STL029	139.405	13.9405	33.1837	5.235	21.591	1.79767	1.24867	7.20167	0.603	5.81367	0.628667	6.47833	0.811
STC067	152.537	15.2536	32.647	4.77267	21.2313	1.60267	1.10733	6.75433	0.497	6.11933	0.542	6.42833	0.915
STL095	125.869	12.5869	29.0853	4.983	20.011	1.72633	1.12667	6.42267	0.562	5.71833	0.544	6.063	0.899
STL082	158.392	15.8392	33.611	4.978	21.5653	1.66667	1.125	6.91167	0.561	6.15467	0.508667	6.523	0.9
STC027	193.312	19.3313	37.848	5.2875	22.9245	1.6415	1.1145	7.292	0.5535	6.5815	0.546	6.923	0.9125
STL020	132.301	13.2301	30.3057	4.579	20.4293	1.57767	1.12567	6.54467	0.502	5.85567	0.557	6.193	0.902667
STC032	189.682	18.9683	37.0093	5.275	22.747	1.68433	1.12767	7.26967	0.565333	6.45833	0.511333	6.84333	0.897333
STC019	240.989	24.0989	45.5517	5.38333	25.1203	1.53467	1.09733	7.95967	0.528667	7.26067	0.451333	7.60233	0.920333
STL085	154.712	15.4712	33.3737	4.71967	21.4907	1.57467	1.10933	6.85633	0.530333	6.19267	0.485333	6.50167	0.914667
STC123	195.989	19.5989	39.1437	3.897	23.3093	1.17967	1.13833	7.49833	0.419667	6.601	0.406333	7.05067	0.887667
STC029	201.347	20.1347	37.1373	5.08967	22.8993	1.63233	1.114	7.26333	0.548333	6.531	0.512333	6.857	0.911667
STC046	192.04	19.204	38.2307	4.98	22.981	1.546	1.094	7.28267	0.520333	6.66467	0.466667	6.96167	0.925667
STC084	200.613	20.0613	37.061	4.12933	22.7893	1.33633	1.094	7.193	0.459	6.58267	0.400667	6.85733	0.928333
STC090	165.263	16.5262	38.4457	5.67	23.0397	1.74667	1.114	7.357	0.604667	6.61467	0.526333	6.97667	0.906333
STL056	132.268	13.2268	30.7427	3.858	20.6093	1.32367	1.13467	6.631	0.426	5.86867	0.474333	6.243	0.891333
STC102	169.173	16.9172	34.1547	4.79733	21.8143	1.69467	1.125	6.98	0.602	6.23933	0.510667	6.57767	0.907
STC066	169.219	16.9219	33.369	4.64667	22.0793	1.73433	1.164	7.059	0.628667	6.107	0.498333	6.499	0.879667
STL099	186.536	18.6536	38.199	4.76933	23.0273	1.49333	1.105	7.314	0.492	6.63167	0.479	6.95967	0.916667
STC118	161.736	16.1736	33.8797	3.85833	21.714	1.585	1.132	6.96033	0.638667	6.18033	0.440667	6.557	0.898667
STL054	119.935	11.9936	33.988	8.4455	21.66	2.6615	1.2205	7.194	1.0125	5.903	0.6775	6.5155	0.8345
STC042	145.255	14.5255	30.7587	5.58167	20.787	2.01167	1.12867	6.62633	0.694333	5.889	0.519	6.23467	0.9
STC101	162.065	16.2065	34.113	5.19933	21.7413	2.03067	1.11067	6.939	0.761333	6.252	0.445333	6.57333	0.913
STL008	189.855	18.9855	37.522	7.45	22.74	2.67733	1.10867	7.245	1.005	6.53933	0.596667	6.88167	0.913667
STC120	160.386	16.0386	32.6123	5.47633	21.2187	1.933	1.109	6.75167	0.710333	6.10633	0.497333	6.42367	0.914667
STL064	251.521	25.1521	47.1083	8.29233	25.5913	2.91367	1.11833	8.16467	1.09067	7.30533	0.622667	7.716	0.906
STL088	125.893	12.5893	31.235	5.79533	20.8417	1.95967	1.19267	6.84467	0.684667	5.76667	0.536	6.283	0.847667
STL055	168.045	16.8045	35.3677	5.76533	22.1283	2.00233	1.11267	7.05733	0.689	6.35467	0.535333	6.69033	0.911
STC095	172.8	17.28	35.199	6.41667	22.0623	2.14067	1.10833	7.02767	0.757333	6.345	0.468667	6.67367	0.914
STC070	173.705	17.3705	34.3317	11.258	21.9087	3.69567	1.11833	6.97367	1.52867	6.23367	0.541667	6.56867	0.912
STC100	197.868	19.7868	36.9867	5.60167	22.8907	1.94533	1.12767	7.26467	0.681333	6.53	0.597	6.83933	0.914333
STC008	223.948	22.3947	41.2013	5.444	24.0393	1.92867	1.14767	7.70867	0.754667	6.80933	0.544333	7.22567	0.895
STC049	197.874	19.7874	39.5553	6.64233	23.4093	2.04533	1.15967	7.62033	0.773333	6.57633	0.540333	7.072	0.871667
STC014	182.342	18.2342	37.0873	4.504	22.652	1.41367	1.109	7.21833	0.493333	6.518	0.436	6.85933	0.912333
STC126	87.842	8.7842	22.7157	2.63667	17.663	1.03167	1.141	5.705	0.336	5.01633	0.368667	5.369	0.885333
STC091	187.874	18.7875	37.444	4.851	22.7273	1.538	1.10133	7.223	0.502667	6.571	0.481	6.88967	0.918
STC071	130.701	13.0701	27.909	4.11767	19.6267	1.53733	1.09767	6.23633	0.511333	5.69233	0.470333	5.94367	0.925333
STL066	176.248	17.6248	34.218	4.97267	21.8373	1.678	1.11	6.95067	0.577667	6.27033	0.486667	6.58267	0.913667
STL006	213.009	21.3009	37.845	4.45733	23.086	1.39667	1.108	7.30533	0.475333	6.603	0.417333	6.928	0.915
STC131	155.02	15.502	33.1727	4.80167	21.3513	1.59567	1.10267	6.794	0.509667	6.17433	0.508333	6.48067	0.916667
STC099	204.911	20.4911	39.0033	5.33233	23.246	1.675	1.10467	7.392	0.563333	6.701	0.506	7.02967	0.917
STC065	186.133	18.6133	36.5597	4.646	22.4983	1.484	1.12767	7.21433	0.496667	6.41067	0.479667	6.80833	0.897
STC103	242.13	24.213	45.494	5.85833	25.1307	1.64733	1.10933	7.99467	0.535	7.23267	0.565	7.59367	0.914667
STL032	156.094	15.6094	33.065	4.77333	21.361	1.57833	1.12533	6.84367	0.515333	6.09767	0.494	6.47067	0.899
STC136	186.237	18.6237	35.0127	4.02867	22.0133	1.40367	1.08267	6.94433	0.500333	6.42267	0.406667	6.665	0.938333
STL007	260.752	26.0752	46.2757	6.43933	25.321	1.81633	1.12167	8.08867	0.663333	7.231	0.564667	7.656	0.901333
STL009	238.134	23.8134	42.832	6.869	24.383	2.219	1.12867	7.779	0.862667	6.95267	0.644333	7.35833	0.904333
STL040	146.47	14.647	30.6733	4.63567	20.5973	1.628	1.09867	6.534	0.530667	5.959	0.491667	6.23133	0.923667
STC030	208.293	20.8293	39.5947	4.516	23.4607	1.41967	1.125	7.50933	0.515	6.68367	0.413667	7.08833	0.899667
STC040	185.689	18.5689	37.1633	5.139	22.6963	1.64367	1.14867	7.34067	0.607333	6.39533	0.444667	6.862	0.878333
STC059	178.683	17.8683	36.926	4.52467	22.5963	1.54367	1.13933	7.25867	0.579	6.41467	0.500333	6.843	0.890667
STC083	187.414	18.7414	37.3607	4.97133	22.7507	1.55967	1.11067	7.23867	0.532	6.54733	0.528	6.88033	0.913
STC006	165.889	16.5889	31.4797	4.046	21.0367	1.513	1.10733	6.664	0.561667	6.03767	0.422	6.31667	0.921
STC035	203.502	20.3502	34.9133	4.61367	22.498	1.86233	1.127	7.13333	0.63	6.36133	0.479667	6.63867	0.91
STC031	164.606	16.4606	32.4703	4.008	21.2143	1.96467	1.09633	6.72033	0.821333	6.16067	0.423667	6.41733	0.931667
STC002	204.938	20.4938	38.7947	4.88667	23.189	1.64167	1.10867	7.37433	0.603667	6.68067	0.498667	7.01333	0.916333
STC001	155.856	15.5856	32.889	4.50567	21.44	1.55033	1.13967	6.88933	0.519	6.06367	0.500667	6.453	0.889
STC016	213.675	21.3675	39.6817	5.06967	23.5983	1.59367	1.11433	7.512	0.533333	6.75367	0.494667	7.091	0.91
STC087	224.51	22.451	43.039	5.713	24.4943	1.68067	1.164	7.97967	0.643333	6.86133	0.459667	7.38633	0.865667
STC132	198.441	19.8441	37.2573	3.63067	22.704	1.146	1.11567	7.244	0.395667	6.50133	0.373	6.879	0.905
STC021	201.505	20.1505	40.0633	4.77533	23.5957	1.44467	1.143	7.619	0.520333	6.68033	0.463	7.12933	0.883333
STL094	175.105	17.5105	35.8123	5.455	22.2987	1.73733	1.14233	7.18267	0.600333	6.30333	0.514667	6.73333	0.885
STC036	206.595	20.6595	38.363	5.38333	23.0587	1.66533	1.11033	7.33733	0.556333	6.61833	0.493333	6.97167	0.911
STC017	193.551	19.3551	37.322	4.537	22.7083	1.43	1.11067	7.242	0.516	6.53033	0.427333	6.88033	0.911333
STC043	160.315	16.0315	33.6467	4.49467	21.5783	1.47167	1.12267	6.90567	0.485667	6.163	0.468667	6.53033	0.901
STC061	151.991	15.1991	32.268	4.13967	21.087	1.386	1.12333	6.74667	0.450333	6.02	0.465667	6.396	0.899
STC003	202.613	20.2613	37.0043	4.01	22.599	1.284	1.08233	7.12933	0.419	6.59267	0.391667	6.85367	0.935333
STC025	167.719	16.7719	35.387	4.629	22.148	1.495	1.13733	7.12167	0.519333	6.27667	0.472	6.69733	0.889667
STC011	186.301	18.6301	36.364	4.887	22.3953	1.54067	1.09867	7.11167	0.522667	6.47967	0.457667	6.789	0.920667
STC064	167.032	16.7032	34.7193	4.48433	21.9147	1.439	1.12167	7.00167	0.443	6.26467	0.501333	6.634	0.901667
STC122	204.739	20.4739	39.0687	3.66	23.2863	1.11633	1.15633	7.53567	0.408667	6.53033	0.387667	7.04467	0.871667
STC088	204.735	20.4736	38.1913	4.47367	22.9593	1.37667	1.089	7.26333	0.432	6.67867	0.442	6.961	0.928667
STC098	167.276	16.7276	33.1743	3.807	21.379	1.28367	1.086	6.755	0.425333	6.22633	0.394	6.488	0.932
STC104	232.8	23.28	42.1877	4.792	24.2013	1.44267	1.11533	7.71867	0.527333	6.93233	0.450333	7.317	0.907333
STC0172	191.618	19.1618	37.0953	4.49033	22.6843	1.443	1.12133	7.26	0.530667	6.48533	0.433333	6.85967	0.903333
STC047	149.797	14.9797	32.2737	3.80567	21.1223	1.29267	1.12667	6.76933	0.46	6.026	0.425667	6.399	0.899
STC005	210.614	21.0613	39.7343	5.34	23.4997	1.96833	1.114	7.46133	0.779667	6.767	0.536333	7.096	0.919
STC039	181.592	18.1592	38.1437	5.96667	22.937	1.82867	1.12867	7.36767	0.599333	6.54233	0.569	6.94733	0.894333
STC073	217.983	21.7983	41.811	4.678	24.084	1.40733	1.12667	7.73133	0.477333	6.87367	0.445667	7.28433	0.897
STC117	186.028	18.6028	37.547	4.145	22.797	1.302	1.13133	7.317	0.438	6.48167	0.441667	6.903	0.892667
STC052	126.176	12.6176	29.1937	4.71733	20.0387	1.638	1.144	6.46933	0.550333	5.66833	0.502667	6.077	0.883333
STC114	140.415	14.0415	35.391	3.523	22.1477	1.14	1.10833	7.04267	0.396667	6.36467	0.376667	6.704	0.913667
STC094	279.931	27.9931	49.1553	6.171	26.1603	1.80833	1.111	8.31633	0.651333	7.506	0.542	7.894	0.912
STC028	190.492	19.0491	36.2217	4.392	22.3703	1.415	1.08833	7.07367	0.479	6.50567	0.419	6.778	0.931667
STC013	176.244	17.6245	36.0467	4.48133	22.3107	1.477	1.10267	7.10033	0.517333	6.44667	0.417333	6.76167	0.917333
STL068	155.888	15.5888	35.9447	5.32733	22.356	1.76233	1.173	7.294	0.620333	6.233	0.521667	6.746	0.860333
STL079	127.226	12.7226	28.289	4.113	19.731	1.491	1.10533	6.28933	0.478667	5.701	0.476333	5.98467	0.917667
STL038	164.397	16.4396	34.7783	4.76467	21.915	1.581	1.106	6.97967	0.539667	6.324	0.485	6.638	0.916
STC125	186.267	18.6267	38.032	4.56167	22.9293	1.44867	1.14133	7.39867	0.517667	6.49733	0.463	6.94533	0.885
STC082	170.94	17.094	35.557	4.185	22.1703	1.341	1.096	7.034	0.452333	6.42667	0.42	6.71667	0.923667
STC0032	237.435	23.7435	42.7553	4.402	24.3357	1.29233	1.09067	7.69267	0.449333	7.05967	0.399667	7.36833	0.927667
STL071	125.754	12.5754	28.43	5.05267	19.7687	2.00867	1.10367	6.30367	0.701667	5.721	0.537	5.993	0.919
STC081	206.96	20.696	40.4727	6.453	23.622	2.00467	1.134	7.59233	0.692333	6.70333	0.578	7.15333	0.889667
STC106	175.745	17.5745	35.615	4.33633	22.168	1.39333	1.09267	7.02467	0.461333	6.43833	0.437333	6.72167	0.926333
STL070	151.656	15.1656	31.4733	4.47933	20.8147	1.53967	1.10567	6.63233	0.525	6.01	0.464333	6.314	0.916667
STL073	174.447	17.4447	35.0483	4.36533	22.0527	1.43333	1.13	7.07533	0.479667	6.274	0.464667	6.66667	0.894333
STC041	192.421	19.2421	38.171	4.47433	22.9477	1.38533	1.095	7.27933	0.456	6.65667	0.427667	6.95933	0.923667
STL098	208.461	20.8461	41.984	5.54567	24.1637	1.669	1.146	7.807	0.617	6.823	0.493667	7.29467	0.881333
STC009	196.624	19.6624	38.3613	4.93367	23.0137	1.528	1.10167	7.304	0.514333	6.64	0.473333	6.97367	0.917667
STC112	224.652	22.4652	41.444	5.015	24.0697	1.52433	1.122	7.67633	0.497	6.858	0.489667	7.24933	0.901333
STL097	172.108	17.2107	34.8003	4.662	21.8983	1.53967	1.10733	6.977	0.526333	6.31167	0.466667	6.641	0.914667
STL072	174.171	17.417	35.508	5.56	22.2117	1.86233	1.14833	7.16867	0.606333	6.26267	0.577667	6.702	0.881333
STC121	215.155	21.5154	41.9467	3.829	24.1283	1.14967	1.15633	7.811	0.429667	6.77133	0.408667	7.29933	0.871333
STC093	181.911	18.1911	36.6983	4.25933	22.5357	1.41733	1.101	7.15533	0.514	6.52033	0.455	6.82367	0.921667
STL096	183.252	18.3252	38.1353	5.41367	23.023	1.66533	1.14733	7.433	0.563	6.50267	0.565	6.95	0.882
STC108	255.164	25.5164	45.91	4.88467	25.279	1.40267	1.13	8.09433	0.528667	7.18133	0.452333	7.634	0.895333
STC110	204.799	20.4799	39.3073	5.07167	23.2823	1.56467	1.10067	7.395	0.516667	6.73033	0.498667	7.059	0.918333
STC119	180.536	18.0536	35.7037	3.66033	22.1867	1.176	1.09533	7.03233	0.391	6.43033	0.394667	6.733	0.923333
STL036	173.683	17.3684	37.7677	4.338	22.8823	1.36833	1.15933	7.434	0.498667	6.426	0.432333	6.92267	0.869333
STC124	163.637	16.3637	34.5417	4.04067	21.8353	1.325	1.112	6.965	0.440333	6.27733	0.444	6.61967	0.909
STC074	205.028	20.5028	40.6043	4.48867	23.6947	1.328	1.118	7.57367	0.452	6.78933	0.454	7.17867	0.903333
STL043	162.712	16.2712	34.3443	4.81467	21.7957	1.62133	1.148	7.03867	0.544	6.15367	0.529	6.59467	0.88
STL025	100.717	10.0717	27.7317	5.14467	20.0533	2.10867	1.47833	7.08433	0.858333	4.80233	0.466	5.914	0.682333
STC077	168.005	16.8005	35.4437	5.82233	22.0567	1.88333	1.10367	7.01933	0.577	6.38067	0.63	6.693	0.915667
STL027	167.524	16.7524	35.216	5.447	22.164	1.86867	1.18433	7.24233	0.666	6.136	0.552333	6.67367	0.854
STL005	303.262	30.3262	51.591	5.837	26.819	1.71833	1.12467	8.564	0.645667	7.648	0.498667	8.08967	0.900667
STL023	146.062	14.6062	32.3293	4.888	21.1477	1.67467	1.149	6.81333	0.579667	5.97	0.599667	6.39433	0.883333
STC076	161.684	16.1684	36.2277	5.18233	22.3663	1.64433	1.163	7.26467	0.565667	6.27233	0.543	6.77267	0.869
STL030	174.48	17.448	34.5463	4.406	21.8577	1.52333	1.11067	6.965	0.504333	6.28867	0.497667	6.616	0.912333
STC134	165.001	16.5001	32.2383	4.28267	21.287	1.463	1.11233	6.75533	0.511667	6.11033	0.501333	6.39067	0.919333
STC129	280.373	28.0373	45.5113	6.065	25.64	2.05367	1.15267	8.193	0.693333	7.137	0.611667	7.579	0.884
STL011	150.568	15.0569	38.6487	7.24667	23.43	2.24667	1.322	8.00033	0.815667	6.07867	0.647667	6.98033	0.760333
STL044	150.403	15.0403	34.969	5.499	21.9333	1.84	1.12833	7.033	0.607	6.26533	0.598333	6.649	0.896667
STL063	159.05	15.905	33.5017	4.563	21.4837	1.54633	1.092	6.80733	0.491	6.24633	0.493333	6.515	0.927667
STL016	69.1562	6.9156	20.4637	3.73567	16.8643	1.533	1.19733	5.53967	0.539	4.649	0.479	5.08467	0.842
STL031	182.399	18.2398	37.1977	5.04067	22.6577	1.594	1.12433	7.25467	0.536	6.473	0.525	6.86433	0.897667
STL041	173.456	17.3456	37.1043	4.83133	22.618	1.53567	1.11333	7.213	0.517333	6.50567	0.522333	6.85767	0.909333
STL075	194.192	19.4192	38.6613	4.76767	23.1477	1.529	1.106	7.358	0.492667	6.665	0.481667	7.00167	0.913333
STL042	169.913	16.9913	35.4043	4.86667	22.066	1.56967	1.116	7.05133	0.558333	6.33067	0.483333	6.698	0.905
STC079	198.71	19.871	39.8497	5.364	23.445	1.61067	1.11467	7.46933	0.537	6.74667	0.578333	7.10467	0.909667
STL012	162.803	16.2803	34.2893	4.69867	21.757	1.564	1.10033	6.91367	0.516	6.29333	0.475333	6.59133	0.919667
STL015	162.699	16.2699	35.1403	4.85533	22.0653	1.635	1.15633	7.14967	0.536667	6.20533	0.518333	6.67167	0.873333
STL018	95.4573	9.5457	31.2453	6.485	21.2453	2.42533	1.44167	7.50967	0.925667	5.22067	0.556	6.27167	0.693333
STL028	180.877	18.0877	40.1053	6.24467	23.6603	1.88833	1.20533	7.79267	0.656667	6.50167	0.627333	7.12233	0.838333
STL076	180.971	18.0972	33.0773	4.63933	21.353	1.56	1.13867	6.87333	0.537667	6.06067	0.485	6.472	0.889333
STC024	184.576	18.4577	34.192	4.41133	21.7757	1.50867	1.132	6.95933	0.625333	6.24133	0.522333	6.58333	0.908
STL010	172.057	17.2057	31.2597	3.91267	20.729	1.36367	1.104	6.57467	0.552	6.023	0.466	6.296	0.926
STL022	103.814	10.3814	28.2997	5.11733	20.2723	2.02867	1.48767	7.20433	0.799	4.865	0.473667	5.97667	0.677
STL060	103.103	10.3103	23.3407	4.82067	18.1297	2.19067	1.288	6.11133	0.785667	4.77367	0.524	5.407	0.788333
STL057	131.797	13.1797	28.0467	4.10567	19.7597	1.54333	1.24567	6.60167	0.603667	5.35467	0.51	5.959	0.815333
STC022	210.689	21.0689	35.8937	4.72167	22.2623	1.48867	1.11233	7.08067	0.555	6.42467	0.497667	6.745	0.918333
STC135	193.409	19.3409	32.7063	5.75167	21.2677	2.25233	1.11767	6.77167	0.783667	6.115	0.666	6.42267	0.915
STC078	180.929	18.093	32.3617	3.16933	21.0593	1.068	1.09633	6.682	0.354333	6.10267	0.362667	6.41133	0.92
STL021	166.286	16.6286	33.1007	4.633	21.397	1.592	1.17067	6.98067	0.573	5.984	0.508	6.47567	0.862667
STL048	146.632	14.6632	30.643	4.96467	20.6193	1.722	1.19267	6.77267	0.640333	5.72167	0.576333	6.22033	0.852
STC080	170.535	17.0535	35.609	4.22533	22.115	1.34733	1.087	6.997	0.452667	6.443	0.411	6.721	0.928333
STL050	151.189	15.1188	33.5717	4.64567	21.4557	1.53533	1.106	6.835	0.54	6.19267	0.481	6.52233	0.913
STL017	143.835	14.3836	33.6203	5.76033	21.5797	1.94733	1.17533	7.043	0.675	6.024	0.624333	6.516	0.860333
STL100	174.428	17.4427	37.3447	6.121	22.8653	1.996	1.20433	7.52967	0.700667	6.266	0.564	6.86633	0.836667
STW033	14.036	1.4036	6.92367	1.166	9.662	0.859	1.34367	3.342	0.307333	2.50033	0.259667	2.957	0.753333
STW060	8.19293	0.8193	5.62267	1.14167	8.58067	0.940667	1.34133	3.00133	0.322333	2.24567	0.268333	2.66067	0.747333
STW032	9.23537	0.923533	5.437	0.816	8.467	0.666667	1.30267	2.92067	0.240667	2.24933	0.201333	2.62367	0.772333
STW080	44.1156	4.41157	16.43	3.345	15.17	1.706	1.33067	5.21033	0.627333	3.942	0.475	4.54533	0.756667
STW020	53.309	5.3309	20.6067	5.36633	17.0127	2.73233	1.43433	5.94367	1.00267	4.21233	0.733667	5.05467	0.711667
STW084	44.0502	4.40503	16.034	3.03867	14.8857	1.59933	1.26667	4.97433	0.617	4.00967	0.511667	4.494	0.809667
STL045	49.815	4.9815	14.813	2.54733	14.1333	1.658	1.10733	4.50467	0.690667	4.13567	0.450333	4.32433	0.932667
STW074	8.95947	0.895933	5.40833	1.11667	8.444	0.983333	1.27133	2.86933	0.337667	2.269	0.278333	2.60767	0.794667
STW018	10.9023	1.09023	5.93733	2.203	8.836	2.13	1.35133	3.05967	0.745	2.27267	0.529333	2.68433	0.750667
STW058	12.384	1.23843	6.71167	1.08267	9.47967	0.848667	1.34467	3.285	0.299	2.45133	0.241333	2.91233	0.751667
STW041	35.161	3.5161	12.7277	2.45333	13.094	1.41733	1.21333	4.34933	0.473	3.61433	0.456	4.001	0.833333
STW019	52.2698	5.227	20.0137	5.83733	16.862	3.12	1.40233	5.83567	1.102	4.179	0.760333	4.96967	0.717333
STW003	12.472	1.2472	6.228	1.45233	9.05967	1.15133	1.31433	3.12533	0.425333	2.396	0.331667	2.79533	0.775667
STW012	26.0804	2.60803	11.4723	3.172	12.4227	2.037	1.311	4.24967	0.703667	3.259	0.551333	3.767	0.769667
STW010	44.7972	4.4797	14.832	3.592	14.1	2.08333	1.252	4.73233	0.693	3.816	0.604	4.29833	0.809
STW079	14.647	1.46473	7.61467	1.538	10.1507	1.119	1.33467	3.48333	0.387333	2.62333	0.313333	3.09633	0.759333
STW082	9.80657	0.980633	5.59933	1.137	8.54367	0.955667	1.287	2.941	0.347667	2.29067	0.252667	2.65467	0.785333
STW007	8.11837	0.811833	5.79367	1.203	8.72567	1.066	1.32833	3.02233	0.379	2.28933	0.313	2.69733	0.759
STW013	29.6586	2.96587	11.2263	2.086	12.2497	1.32133	1.196	4.057	0.406333	3.412	0.415333	3.761	0.844
STW090	15.7098	1.571	8.08667	2.093	10.5397	1.543	1.465	3.74533	0.568333	2.56367	0.373	3.17567	0.688333
STW078	34.1218	3.41217	13.1287	2.90333	13.548	1.72467	1.407	4.73667	0.637667	3.39133	0.479	4.05767	0.72
STW030	46.4401	4.64403	16.9253	4.97233	15.5413	2.85667	1.39733	5.359	0.961333	3.86067	0.718667	4.55867	0.722333
STW005	13.0013	1.30013	6.91333	1.24733	9.62033	0.928333	1.35233	3.34633	0.339333	2.48333	0.256667	2.95367	0.746
STW036	19.2099	1.92097	9.27667	2.109	11.2497	1.373	1.38767	3.94133	0.482333	2.85067	0.366	3.41333	0.725667
STW002	10.5268	1.05267	6.12333	1.91633	8.831	1.73333	1.354	3.08167	0.623667	2.29267	0.482	2.725	0.752667
STW0802	13.8282	1.38283	7.757	1.483	10.322	1.072	1.41333	3.62367	0.418333	2.58133	0.306333	3.12567	0.719
STW009	14.4522	1.4452	7.06567	1.789	9.70767	1.33833	1.28867	3.30467	0.444667	2.58967	0.399	2.974	0.786667
STW024	46.6592	4.66593	19.376	5.42267	16.5287	2.84433	1.412	5.74467	0.997333	4.09	0.721333	4.89567	0.713
STW037	9.3287	0.932867	6.009	1.15167	8.91367	1.06333	1.32467	3.073	0.334667	2.33467	0.289667	2.75	0.761667
STL093	148.056	14.8056	32.1627	5.34267	21.0127	2.137	1.17067	6.85467	0.72	5.87433	0.639333	6.368	0.860333
STW068	16.3725	1.63723	8.35033	1.91	10.697	1.464	1.384	3.72233	0.526667	2.70633	0.38	3.234	0.731667
STW087	17.8715	1.78717	8.64033	1.99433	10.8303	1.436	1.39267	3.79167	0.518333	2.73633	0.385667	3.289	0.724
STW027	44.1207	4.41207	17.7563	5.04	15.7977	3.091	1.40033	5.45967	1.06267	3.92133	0.769	4.65933	0.722333
STW006	14.4329	1.4433	7.32	1.53367	9.89167	1.13533	1.34733	3.427	0.413667	2.554	0.308667	3.03433	0.751
STW029	43.5707	4.35707	18.253	6.267	15.85	3.47533	1.39033	5.50567	1.241	3.96133	0.857333	4.71167	0.721333
STW092	14.2054	1.42053	7.10433	1.37433	9.73167	1.00267	1.283	3.326	0.356667	2.601	0.279333	2.994	0.786
STW089	14.6372	1.46373	7.37267	1.6	9.96733	1.354	1.378	3.486	0.495667	2.53933	0.339667	3.03833	0.734
STW016	36.9299	3.69303	14.2737	4.73567	13.8627	2.971	1.29167	4.68333	0.995	3.65767	0.788667	4.162	0.779667
STW028	8.68027	0.868	5.37967	0.860667	8.453	0.816	1.354	2.95133	0.281667	2.18767	0.217667	2.60633	0.746
STW026	34.5094	3.45093	13.8017	4.53	13.8223	2.606	1.41533	4.845	0.967667	3.42767	0.595	4.12567	0.716333
STW031	42.638	4.2638	18.0773	5.77467	15.8963	3.078	1.398	5.50967	1.08367	3.96133	0.780333	4.71	0.719333
STW011	25.3271	2.53273	11.1263	3.19933	12.2323	2.08133	1.28533	4.13933	0.784667	3.288	0.571667	3.716	0.805333
STW085	15.4195	1.54193	8.59933	1.76733	10.9147	1.238	1.422	3.84433	0.471333	2.713	0.311333	3.28867	0.708333
STW054	15.8292	1.5829	7.82833	2.595	10.2743	1.88267	1.46733	3.664	0.672667	2.53467	0.526667	3.106	0.696333
STW034	11.2955	1.12957	6.147	1.82133	9.118	1.589	1.378	3.19567	0.637667	2.32767	0.317	2.77367	0.735667
STW004	12.7201	1.27197	6.319	2.19333	9.24633	1.85533	1.37933	3.23667	0.712333	2.35367	0.387667	2.79833	0.738667
STW022	9.9789	0.9979	6.446	1.658	9.427	1.46267	1.51967	3.39967	0.542667	2.24833	0.353667	2.833	0.666667
STW014	10.8831	1.0883	6.82767	1.57567	9.646	1.30533	1.48267	3.457	0.497667	2.338	0.32	2.92333	0.68
STW045	8.56437	0.856433	5.116	1.76133	8.184	1.649	1.34	2.83733	0.569333	2.13233	0.445667	2.50533	0.755333
STW023	48.2279	4.82277	20.0257	4.76033	16.7753	2.33833	1.392	5.83067	0.834667	4.2	0.606667	4.99833	0.719333
STW008	44.1021	4.4102	19.1017	6.438	16.176	4.27167	1.41233	5.57833	1.374	3.952	0.964	4.72767	0.713333
STW038	32.9412	3.29413	12.724	3.50633	13.055	2.13733	1.24933	4.381	0.724333	3.54333	0.614	3.971	0.81
STW017	46.4241	4.64243	19.708	5.50833	16.504	3.102	1.41767	5.74033	1.10867	4.07433	0.781667	4.914	0.706667
STW015	45.5049	4.5505	15.3367	4.043	14.3903	2.313	1.254	4.82033	0.771667	3.882	0.688333	4.36233	0.808667
STW042	40.4424	4.04427	15.143	4.01367	14.3123	2.46267	1.28567	4.84267	0.839	3.787	0.629333	4.336	0.788333
STW091	37.5631	3.75633	14.7243	4.386	14.3977	2.52867	1.49333	5.104	0.930333	3.42733	0.585	4.26867	0.678333
STW081	8.6844	0.868433	5.92733	1.62167	8.69033	1.50867	1.25933	2.93233	0.500667	2.364	0.466	2.70933	0.804667
