# Supplementary material for: Genetic Analysis of Soybean Flower Size Phenotypes Based on Computer Vision and Genome-Wide Association Studies
Source: Int J Mol Sci. 2024 Jul 11;25(14):7622. doi: 10.3390/ijms25147622 (PMC11277310; doi:10.3390/ijms25147622)
Supplement: Supplementary file 1 [file ijms-25-07622-s001.zip › Supplementary Table/Supplementary Table S2 Soybean petal phenotype extraction results.xls]

## Sheet: Sheet1
<Trait>	Area_standard	Major_Length_standard	Minor_length_standard	Ratio_standard	Circularity_standard	Eccentricity_standard	Area_Vexil	Major_Length_Vexil	Minor_length_Vexil	Ratio_Vexil	Circularity_Vexil	Eccentricity_Vexil	Area_Wing	Major_Length_Wing	Minor_length_Wing	Ratio_Wing	Circularity_Wing	Eccentricity_Wing	Area_keel	Major_Length_keel	Minor_length_keel	Ratio_keel	Circularity_keel	Eccentricity_keel	Pro	OIL
STC001	0.295279	0.603326	0.426094	1.41595	0.199695	0.707971													0.0311943	0.243162	0.130003	1.87043	0.386167	0.845082	39.0867	22.3533
STC002	0.325507	0.660071	0.420552	1.56953	0.251856	0.770754	0.312169	0.518593	0.485206	1.06881	0.24189	0.353011	0.0935108	0.429601	0.188921	2.27397	0.243157	0.898116	0.0495901	0.335819	0.146529	2.29183	0.0815714	0.899785	43.1767	19.6533
STC003	0.417842	0.806986	0.425333	1.89731	0.174227	0.849826	0.348973	0.574217	0.489835	1.17227	0.268572	0.521834	0.110544	0.487372	0.199967	2.43725	0.17189	0.911952	0.0430309	0.313538	0.131707	2.38057	0.156506	0.907493	41.76	20.42
STC004	0.361374	0.614046	0.481267	1.2759	0.236402	0.621059	0.333966	0.53621	0.50255	1.06698	0.255207	0.348723	0.0885433	0.444199	0.177478	2.50284	0.150918	0.916713	0.0452271	0.344626	0.142443	2.4194	0.08397	0.910583	40.3933	20.9633
STC005	0.258977	0.641587	0.359594	1.7842	0.194211	0.828171	0.249817	0.467518	0.439016	1.06492	0.215327	0.343817	0.0470399	0.391889	0.107606	3.64187	0.0740112	0.961563							39.7833	22.2133
STC006	0.286448	0.554399	0.425061	1.30428	0.257333	0.642	0.219571	0.424683	0.41087	1.03362	0.297721	0.252971							0.034192	0.254585	0.135969	1.87237	0.118364	0.845433	37.4533	21.9267
STC007						0.708492	0.257419	0.491544	0.4286	1.14686	0.278006	0.489601	0.0881848	0.397228	0.190844	2.08143	0.190252	0.877028	0.0418175	0.276189	0.13593	2.03184	0.162844	0.870502	42.1933	20.0067
STC009							0.251419	0.474053	0.41945	1.13018	0.26435	0.465939							0.0361315	0.243443	0.155783	1.5627	0.125154	0.768443	38.8367	21.72
STC010	0.351033	0.624376	0.47061	1.32674	0.271508	0.657186	0.308355	0.514534	0.479821	1.07235	0.232057	0.361083	0.100174	0.468362	0.1801	2.60057	0.413109	0.923112	0.0417346	0.31745	0.133275	2.38192	0.336202	0.907603	40.5033	22.05
STC011	0.396977	0.682317	0.477122	1.43007	0.230066	0.71486	0.376906	0.55822	0.539478	1.03474	0.24646	0.256949	0.111271	0.48652	0.189846	2.56272	0.191485	0.920725	0.0466357	0.321325	0.152013	2.1138	0.0909381	0.881018	40.7967	20.6
STC012	0.305605	0.584468	0.442371	1.32122	0.185507	0.653557	0.242501	0.486958	0.401465	1.21295	0.255451	0.565957	0.0762854	0.413506	0.171468	2.41156	0.177863	0.909972	0.0379967	0.296848	0.133337	2.2263	0.106299	0.893443	39.24	21.82
STC013	0.36711	0.578536	0.526252	1.09935	0.257998	0.415426	0.299989	0.536886	0.444517	1.2078	0.301905	0.560796	0.0905999	0.431215	0.181986	2.3695	0.171656	0.906582	0.0473766	0.339608	0.141911	2.3931	0.119142	0.908507	39.1667	21.72
STC014	0.381561	0.606621	0.515657	1.1764	0.170922	0.526705	0.47055	0.466482	0.462417	1.00879	0.341565	0.131723	0.770098	0.894956	0.370818	2.41346	0.233945	0.910121	0.048571	0.358218	0.148757	2.40807	0.0831937	0.909698	36.6767	23.73
STC015	0.388607	0.729435	0.487903	1.49504	0.143079	0.743372	0.318227	0.530895	0.482584	1.10011	0.267877	0.416797	0.0970617	0.410739	0.204706	2.00648	0.167505	0.866955	0.0410083	0.25092	0.141197	1.7771	0.154927	0.82665	37.23	22.2833
STC016	0.383522	0.674701	0.46788	1.44204	0.197094	0.720493	0.366467	0.552825	0.53004	1.04299	0.249575	0.284132	0.0941588	0.378594	0.213314	1.77482	0.117016	0.826159	0.0439647	0.262633	0.148958	1.76314	0.422048	0.823601	40.18	21.14
STC017	0.298519	0.611671	0.423873	1.44305	0.265535	0.720962							0.0600857	0.353154	0.145703	2.42379	0.265926	0.910923	0.631369	0.154955	0.0863606	1.79428	0.134454	0.830294	40.8033	21.89
STC018	0.414294	0.675347	0.513941	1.31405	0.266759	0.648748	0.347398	0.545692	0.509794	1.07042	0.22539	0.356709	0.111239	0.441802	0.204079	2.16485	0.25382	0.886919	0.0495573	0.334947	0.154581	2.1668	0.0866632	0.887135	40.56	22.01
STC019	0.279805	0.657511	0.358275	1.83521	0.238429	0.838503	0.257226	0.492309	0.417572	1.17898	0.308129	0.52969	0.0248149	0.780122	0.173886	4.48641	0.00529446	0.974842							41.72	19.73
STC020							0.257805	0.532068	0.403122	1.31987	0.221173	0.652661	0.5394	0.92501	0.366519	2.52377	0.217686	0.91815	0.0489716	0.363253	0.149436	2.43083	0.079344	0.911463	39.66	21.6167
STC022	0.370598	0.701532	0.458333	1.53062	0.141921	0.757072	0.292949	0.489638	0.48249	1.01481	0.254908	0.170244	0.0853165	0.361707	0.195966	1.84576	0.273147	0.840519	0.0441428	0.292469	0.153856	1.90092	0.0952903	0.850446	40.86	20.8933
STC023	0.375532	0.654013	0.483405	1.35293	0.246497	0.673555	0.309004	0.515884	0.491108	1.05045	0.158572	0.306181	0.0961983	0.480501	0.167258	2.87281	0.153699	0.937461	0.0501908	0.323577	0.159411	2.02983	0.0684702	0.870227	41.83	20.2667
STC024	0.321835	0.617431	0.429235	1.43844	0.180939	0.718821	0.274351	0.482142	0.455931	1.05749	0.248792	0.325225	0.757061	1.06015	0.449127	2.36048	0.234802	0.905829	0.045932	0.335484	0.14239	2.3561	0.115873	0.905461	41.8933	21.3433
STC025	0.350623	0.562836	0.515692	1.09142	0.234164	0.400632	0.308326	0.539987	0.451905	1.19491	0.281688	0.547385	0.0617695	0.351918	0.145284	2.42227	0.195988	0.910806	0.0430959	0.298822	0.139754	2.1382	0.106631	0.883897	42.69	20.5433
STC026	0.441604	0.727182	0.511076	1.42285	0.174729	0.711371	0.373222	0.56032	0.529771	1.05766	0.218424	0.325681	0.0128887	0.21314	0.0429446	4.96314	0.149523	0.979492	0.0497867	0.391516	0.13923	2.812	0.103778	0.934631	38.35	22.26
STC027	0.072657	1.6189	1.17516	1.37759	0.00170176	0.687797	0.206852	0.503742	0.358798	1.40397	0.172635	0.701911	0.064643	0.346279	0.152348	2.27294	0.325609	0.898018	0.678187	0.184812	0.086605	2.13396	0.101132	0.883404	40.6967	21.4933
STC028	0.222772	0.593672	0.301358	1.96999	0.423636	0.861583	0.362775	0.539316	0.534841	1.00837	0.278787	0.128562	0.0614306	0.334418	0.153527	2.17823	0.235242	0.888391	0.0440777	0.303088	0.152679	1.98513	0.0770868	0.863853	36.7667	20.9533
STC029	0.425152	0.695518	0.504234	1.37935	0.223246	0.688773	0.377489	0.568811	0.53239	1.06841	0.243592	0.352078	0.102071	0.437368	0.194832	2.24485	0.180228	0.895299	0.0526562	0.354562	0.148751	2.38359	0.0941707	0.907739	39.6133	20.99
STC030	0.0679106	1.80381	1.36356	1.32286	0.00179963	0.654646	0.199878	0.475229	0.341745	1.3906	0.304305	0.69489	0.0625353	0.343656	0.150627	2.2815	0.269494	0.898825	0.0382662	0.270081	0.139983	1.92939	0.122834	0.8552	37.81	22.43
STC031	0.34927	0.612483	0.473851	1.29256	0.182138	0.633606	0.324011	0.534826	0.493956	1.08274	0.227447	0.383402	0.0967433	0.416956	0.19383	2.15115	0.124921	0.88538	0.0496094	0.377183	0.145045	2.60045	0.115242	0.923104	39.0667	21.3833
STC033							0.34349	0.544531	0.515349	1.05663	0.209368	0.322973	0.0731141	0.436498	0.13849	3.15184	0.152585	0.948334	0.0496094	0.377183	0.145045	2.60045	0.115242	0.923104	42.5933	19.6433
STC034	0.289479	0.652197	0.393716	1.65652	0.192132	0.79723	0.245945	0.462284	0.430019	1.07503	0.246144	0.367039	0.0735337	0.412529	0.153821	2.68188	0.156734	0.927883	0.0496094	0.377183	0.145045	2.60045	0.115242	0.923104	36.7433	22.8267
STC036	0.36838	0.685016	0.463752	1.47712	0.173509	0.735988	0.265648	0.49471	0.426172	1.16082	0.22049	0.507828	0.0804174	0.443497	0.156709	2.83007	0.1842	0.935492	0.045538	0.310775	0.134985	2.3023	0.128146	0.900745	42.0833	20.54
STC037							0.0167172	0.549728	0.485007	1.13344	0.00311415	0.470748	0.0804174	0.443497	0.156709	2.83007	0.1842	0.935492							37.7667	21.1833
STC038	0.369239	0.668662	0.479561	1.39432	0.160091	0.696873	0.26979	0.531441	0.45047	1.17975	0.64126	0.530572	0.10366	0.458664	0.190271	2.41059	0.119784	0.909896	0.055299	0.347406	0.157358	2.20775	0.0637313	0.891536	41.4667	20.0967
STC040																									39.4467	21.5167
STC041	0.31354	0.648554	0.417747	1.5525	0.194588	0.764924													0.0354107	0.258672	0.133154	1.94266	0.113231	0.857335	39.0933	21.7667
STC042	0.34628	0.768125	0.388193	1.97872	0.116507	0.862899	0.206968	0.540428	0.315516	1.71284	0.206195	0.811879	0.0693074	0.404641	0.137817	2.93607	0.230254	0.940211	0.0354107	0.258672	0.133154	1.94266	0.113231	0.857335	35.6833	23.13
STC045													0.0693074	0.404641	0.137817	2.93607	0.230254	0.940211	0.0260952	0.194812	0.116939	1.66594	0.188332	0.799802
STC047	0.32022	0.785295	0.551971	1.42271	0.125624	0.711304	0.187652	0.423096	0.3607	1.17299	0.212104	0.522686	0.0555223	0.356468	0.132365	2.69306	0.239219	0.928503	0.02788	0.220181	0.114064	1.93033	0.161894	0.855352	41.3267	20.7967
STC049	0.419819	0.855436	0.455826	1.87667	0.370907	0.846205	0.336375	0.52233	0.520846	1.00285	0.256192	0.0753105	0.0801837	0.394556	0.179063	2.20345	0.137092	0.891086	0.0426267	0.297822	0.132461	2.24838	0.0861425	0.895648	42.65	20.17
STC051	0.267603	0.618483	0.38537	1.60491	0.1923	0.782151	0.22667	0.436151	0.417268	1.04526	0.235002	0.291061													42.56	19.36
STC052	0.32271	0.699008	0.419168	1.66761	0.182214	0.800253	0.216935	0.512685	0.360349	1.42274	0.219909	0.711322	0.072503	0.376715	0.172014	2.19002	0.173653	0.889664	0.0409422	0.296347	0.148051	2.00165	0.0602395	0.866263	41.2967	22
STC053													0.761347	0.995488	0.408526	2.43678	0.234019	0.911916	0.0388899	0.276297	0.143396	1.92681	0.12455	0.854778	40.5167	20.7833
STC058							0.317069	0.519003	0.496877	1.04453	0.591141	0.288868	0.0881778	0.462582	0.174221	2.65514	0.343014	0.926365	0.0401502	0.325904	0.128413	2.53793	0.291685	0.919101	39.1267	22.5567
STC060	0.359719	0.770649	0.40034	1.92499	0.32431	0.85448	0.331296	0.531753	0.507533	1.04772	0.210111	0.298365	0.0773676	0.433612	0.163253	2.65608	0.13503	0.926419	0.0468459	0.309154	0.155606	1.98678	0.0774272	0.864096	39.1	22.4733
STC063	0.473676	0.807858	0.516411	1.56437	0.195389	0.769011	0.350768	0.612817	0.468039	1.30933	0.214858	0.645512	0.0101924	0.27371	0.0392327	6.97657	0.0694973	0.989674	0.0519523	0.347047	0.145856	2.37938	0.0771965	0.907395	38.4233	21.1933
STC067	0.345789	0.687579	0.425523	1.61584	0.37289	0.785492	0.298995	0.494554	0.485627	1.01838	0.601324	0.189146	0.0914264	0.434519	0.185588	2.34131	0.359501	0.904199	0.0363243	0.315108	0.123975	2.5417	0.31696	0.919351	39.04	20.8767
STC068							0.227992	0.48451	0.386977	1.25204	0.216675	0.601731	0.0650477	0.375078	0.14593	2.57026	0.189589	0.92121	0.0361357	0.258047	0.136118	1.89576	0.128081	0.849559	39.2833	21.3733
STC069	0.235215	0.573254	0.343264	1.67001	0.284802	0.800899	0.217566	0.436522	0.399328	1.09314	0.731047	0.40392	0.0482573	0.305509	0.128219	2.38272	0.334807	0.907669	0.60272	0.158137	0.0931476	1.6977	0.112994	0.80811	39.68	19.6133
STC070	0.336179	0.715755	0.396506	1.80515	0.178056	0.832537	0.421039	0.206381	0.07146	2.88806	0.0057278	0.938141	0.0511313	0.346089	0.131112	2.63965	0.26082	0.925463	0.60272	0.158137	0.0931476	1.6977	0.112994	0.80811	41.09	20.8933
STC071	0.268006	0.559181	0.391524	1.42822	0.214622	0.713973	0.245104	0.471021	0.418744	1.12484	0.222067	0.45788	0.0597539	0.373729	0.145396	2.57043	0.114102	0.921221							38.48	21.83
STC073	0.255481	0.604066	0.351271	1.71966	0.241175	0.813539	0.225185	0.491454	0.369329	1.33067	0.22957	0.65973	0.0678852	0.445814	0.128559	3.46779	0.0891732	0.95752	0.0266784	0.214412	0.127989	1.67524	0.362231	0.802294	39.2333	20.5333
STC074	0.324181	0.757042	0.364129	2.07905	0.31974	0.876726	0.351298	0.555035	0.511714	1.08466	0.272197	0.387311	0.0667397	0.419962	0.132093	3.17928	0.161766	0.949245	0.0425945	0.277427	0.153293	1.80979	0.0898919	0.833479	38.9367	20.9267
STC076	0.290057	0.685432	0.36013	1.90329	0.179736	0.850851	0.201365	0.502234	0.326487	1.5383	0.214505	0.759875	0.0744431	0.399603	0.162981	2.45183	0.160517	0.913045	0.0416842	0.30179	0.142936	2.11137	0.334004	0.880726	40.5033	20.7767
STC079	0.370882	0.760413	0.432746	1.75718	0.129957	0.822273	0.331627	0.529953	0.501731	1.05625	0.241257	0.321983	0.0996844	0.433441	0.186587	2.323	0.168204	0.902601	0.0363534	0.244358	0.142488	1.71494	0.33623	0.812393	38.2967	21.2
STC080	0.322331	0.653154	0.458772	1.4237	0.420041	0.711788	0.242582	0.487782	0.413424	1.17986	0.270048	0.5307	0.71173	0.803267	0.325775	2.46571	0.166134	0.914067	0.0423287	0.277915	0.141702	1.96126	0.0664663	0.860248	39.4133	21.2167
STC082	0.264755	0.538616	0.435087	1.23795	0.204038	0.589475	0.199932	0.464861	0.355654	1.30706	0.163994	0.643941	0.0642891	0.404832	0.153979	2.62914	0.15089	0.924842	0.0381614	0.255856	0.130391	1.96222	0.113917	0.860396	43.9433	19.8967
STC083																			0.0432588	0.30284	0.145815	2.07687	0.0754511	0.87645	36.6967	23.56
STC084	0.3167	0.673898	0.403167	1.67151	0.156545	0.801301	0.215361	0.514768	0.352677	1.4596	0.217608	0.72843	0.0729626	0.355971	0.170896	2.08296	0.231923	0.877222	0.0371122	0.27891	0.12974	2.14976	0.100144	0.885223	39.3667	20.38
STC091	0.403801	0.582466	0.562288	1.03589	0.444725	0.260932	0.394177	0.620513	0.499758	1.24163	0.263636	0.59274	0.109655	0.473198	0.189334	2.49928	0.198359	0.916465	0.0449523	0.309884	0.137902	2.24714	0.107495	0.895525	38.6067	21.6
STC093	0.394411	0.707618	0.475294	1.4888	0.18485	0.740841	0.293512	0.532941	0.460111	1.15829	0.211284	0.504617	0.0663401	0.40173	0.135688	2.96068	0.192258	0.941232	0.0437338	0.329459	0.136954	2.40563	0.0809227	0.909506	38.8433	22.0933
STC098	0.346794	0.591678	0.473906	1.24852	0.175656	0.598729	0.300489	0.506698	0.468282	1.08204	0.649742	0.381948	0.0826107	0.409526	0.168004	2.4376	0.392335	0.911978	0.0312785	0.216881	0.124784	1.73806	0.441609	0.817904	37.6967	23.04
STC102	0.392476	0.697778	0.484573	1.43999	0.240953	0.71954	0.249557	0.536412	0.380124	1.41115	0.217428	0.705568	0.0885099	0.439434	0.1729	2.54155	0.147698	0.919341	0.0426374	0.294084	0.136146	2.16007	0.119716	0.886386	40.26	21.21
STC106	0.266056	0.614447	0.355675	1.72755	0.172401	0.815431	0.212701	0.423642	0.406647	1.04179	0.266263	0.280396	0.0683303	0.37076	0.154815	2.39485	0.118299	0.908648	0.0287113	0.233036	0.117494	1.9834	0.347492	0.863595	38.5567	21.4533
STC108	0.355018	0.686973	0.426127	1.61213	0.353604	0.784368	0.297504	0.536658	0.445807	1.20379	0.203177	0.556705	0.09482	0.446859	0.186287	2.39877	0.107155	0.908961	0.0436533	0.312456	0.136785	2.28428	0.345548	0.899085	43.03	19.2667
STC110	0.336869	0.601099	0.453731	1.32479	0.520105	0.655914	0.314021	0.533886	0.473712	1.12703	0.247024	0.461212	0.0684571	0.404116	0.149555	2.70213	0.138042	0.929	0.0368482	0.295348	0.133169	2.21785	0.0714229	0.892581	40.78	19.2567
STC124	0.289321	0.617911	0.382981	1.61342	0.295449	0.78476	0.246054	0.33051	0.256965	1.28621	0.275481	0.628907	0.0662646	0.383796	0.149722	2.56338	0.108529	0.920768	0.0313389	0.24682	0.121979	2.02347	0.375993	0.869349	39.65	20.4
STC135	0.251881	0.538734	0.398228	1.35283	0.360276	0.673495	0.199591	0.44636	0.356082	1.25353	0.284049	0.602994	0.0719495	0.389078	0.158352	2.45704	0.113874	0.913431	0.0366377	0.275873	0.128263	2.15084	0.377823	0.885345	38.6733	21.3333
STL005	0.321228	0.57555	0.463197	1.24256	0.447476	0.593558	0.287526	0.489502	0.469569	1.04245	0.29538	0.28246	0.0733466	0.350117	0.170723	2.05079	0.180389	0.873058	0.0352599	0.242128	0.137325	1.76317	0.350924	0.823608	44.66	19.2633
STL006	0.360115	0.63847	0.45843	1.39273	0.177814	0.696029							0.0975168	0.425709	0.201902	2.10849	0.161794	0.880377	0.0545395	0.379823	0.151247	2.51128	0.067462	0.917297	41.4967	20.5367
STL007	0.448149	0.711384	0.516546	1.37719	0.263972	0.687574	0.326218	0.551593	0.473031	1.16608	0.203119	0.514361	0.0813701	0.406972	0.186089	2.18697	0.0930172	0.889337	0.0476712	0.331158	0.145711	2.2727	0.0520648	0.897995	42.8967	20.7833
STL008	0.337524	0.81327	0.3913	2.07838	0.293462	0.876641	0.286071	0.504268	0.454834	1.10869	0.212735	0.431801	0.0800128	0.403564	0.168245	2.39867	0.170051	0.908953	0.0211069	0.430938	0.0635519	6.78088	0.11074	0.989066	42.2433	20.2433
STL009	0.285094	0.63203	0.380044	1.66305	0.248567	0.799019	0.24525	0.544837	0.374102	1.45639	0.231469	0.727006	0.0738658	0.399296	0.150331	2.65611	0.474529	0.926421	0.0494795	0.288249	0.169517	1.70041	0.0795116	0.808792	42.0233	21.11
STL010	0.410281	0.763787	0.49359	1.54741	0.237235	0.763134	0.391587	0.567748	0.559736	1.01431	0.26035	0.167406	0.0872227	0.449897	0.169304	2.65733	0.141158	0.926491	0.0428792	0.266023	0.148346	1.79325	0.110616	0.830079	43.92	19.0733
STL011	0.339081	0.632841	0.452622	1.39817	0.156535	0.698896	0.285811	0.537885	0.426584	1.26091	0.193363	0.60912							0.0503518	0.341503	0.139984	2.43959	0.089603	0.912128	45.2433	19.8833
STL012	0.348876	0.697244	0.425379	1.63911	0.331763	0.792335	0.286732	0.505597	0.455143	1.11085	0.297749	0.435455	0.088038	0.465677	0.162047	2.87371	0.128333	0.937501	0.0335139	0.246273	0.12242	2.01171	0.364097	0.867699	41.7333	21.0233
STL013	0.396244	0.596812	0.55245	1.0803	0.54711	0.378334	0.348979	0.549307	0.511598	1.07371	0.260796	0.364121	0.100883	0.474136	0.182463	2.59854	0.155531	0.922987	0.093306	0.451551	0.175935	2.56658	0.376446	0.920974	50.03	22.2633
STL015	0.283757	0.635228	0.379601	1.67341	0.153431	0.801807	0.262703	0.491523	0.434034	1.13245	0.258075	0.4693	0.0585541	0.348365	0.14316	2.43339	0.203873	0.911658	0.039643	0.314493	0.127834	2.46016	0.0623596	0.913661	46.5167	18.61
STL016	0.381197	0.567644	0.545029	1.04149	0.512882	0.279452	0.357869	0.58344	0.48985	1.19106	0.329842	0.543222	0.0806924	0.424058	0.154935	2.73702	0.197503	0.930866	0.0386785	0.300654	0.136158	2.20813	0.0632318	0.891576	43.5067	17.5467
STL017	0.260063	0.594971	0.388209	1.53261	0.336513	0.757803	0.211867	0.424869	0.405205	1.04853	0.245449	0.300706	0.0569734	0.378062	0.132247	2.85876	0.141835	0.936824	0.0399844	0.383994	0.083453	4.60132	0.221842	0.976098	41.0333	21.0433
STL020	0.252292	0.568964	0.375977	1.5133	0.413504	0.750553	0.212016	0.424111	0.406393	1.0436	0.238775	0.286023	0.068009	0.416303	0.141569	2.94064	0.148145	0.940403	0.0332339	0.267096	0.125536	2.12765	0.321262	0.882665	40.45	20.2667
STL021	0.381153	0.634842	0.502057	1.26448	0.195992	0.612026	0.345323	0.529167	0.521418	1.01486	0.288307	0.170506	0.100409	0.450374	0.1857	2.42527	0.142818	0.911037	0.0443951	0.277579	0.154227	1.7998	0.346461	0.831438	43.7333	19.09
STL022	0.347786	0.645355	0.449536	1.4356	0.237109	0.717488	0.318091	0.521562	0.485874	1.07345	0.283838	0.36355	0.0740349	0.403108	0.154755	2.60481	0.111843	0.923373	0.0358375	0.252771	0.135493	1.86556	0.347027	0.844198	44.76	20.12
STL023	0.33661	0.588913	0.468348	1.25743	0.285077	0.606249	0.132332	0.442196	0.246676	1.79262	0.237687	0.829947	0.0430524	0.344683	0.123168	2.79847	0.105317	0.933975	0.0238021	0.199107	0.129497	1.53754	0.415184	0.759601	42.9933	19.3067
STL029	0.269703	0.660647	0.351102	1.88164	0.149779	0.847089	0.579592	0.606902	0.604749	1.00356	0.318621	0.0841459	0.0589829	0.37928	0.138014	2.74813	0.136741	0.931444	0.0433285	0.294848	0.143619	2.05298	0.0939046	0.873348	40.68	21.0133
STL030	0.291985	0.544516	0.441984	1.23198	0.218016	0.584074	0.260798	0.485533	0.430993	1.12654	0.276064	0.460481	0.0798363	0.414432	0.162505	2.55027	0.174905	0.919916	0.0439184	0.281715	0.146355	1.92487	0.109351	0.854461	40.0067	20.59
STL031	0.317088	0.610007	0.428777	1.42267	0.305955	0.711282	0.296354	0.520365	0.457317	1.13786	0.625331	0.477118	0.0867767	0.442028	0.173287	2.55084	0.324761	0.919954	0.0331474	0.266752	0.139355	1.91418	0.293114	0.852691	41.19	20.7433
STL032	0.287539	0.691142	0.39101	1.76758	0.169606	0.824581	0.233177	0.450911	0.417722	1.07945	0.281953	0.376549	0.0596345	0.350563	0.14819	2.36563	0.166362	0.90626	0.0326314	0.307149	0.1981	1.55047	0.0993087	0.764213	43.5433	19.16
STL033	0.328051	0.662638	0.46055	1.4388	0.216269	0.718985	0.407835	0.413114	0.38036	1.08611	0.245034	0.39024	0.048057	0.340725	0.124749	2.73129	0.174717	0.930565	0.0379684	0.290234	0.131904	2.20035	0.0811562	0.89076
STL034	0.429875	0.828184	0.445593	1.85861	0.24221	0.842922	0.437682	0.596698	0.585768	1.01866	0.629819	0.190524	0.103903	0.501582	0.181143	2.76898	0.357463	0.93251	0.0412568	0.329626	0.118874	2.77291	0.344747	0.932708	40.12	21.8867
STL035	0.329768	0.679835	0.421252	1.61384	0.209077	0.784888	0.313226	0.520642	0.482783	1.07842	0.249963	0.374358	0.0720075	0.355903	0.166032	2.14358	0.270253	0.884517	0.0419332	0.300437	0.144909	2.07328	0.120062	0.875991
STL036	0.254234	0.585919	0.401957	1.45766	0.174531	0.727574	0.208027	0.413173	0.409036	1.01011	0.270985	0.141157	0.0498201	0.320984	0.139972	2.2932	0.208244	0.899912	0.0348987	0.28098	0.130842	2.14748	0.097627	0.884962	41.37	21.5433
STL037	0.376524	0.678012	0.45346	1.4952	0.411955	0.743435	0.329239	0.518098	0.504115	1.02774	0.639818	0.230759	0.086073	0.438451	0.170086	2.57782	0.382085	0.921691	0.0388177	0.27804	0.124272	2.23735	0.375122	0.894555
STL038	0.326078	0.63372	0.448601	1.41266	0.301248	0.706327	0.284993	0.494443	0.460452	1.07382	0.258005	0.364375	0.714168	0.892478	0.374183	2.38514	0.149423	0.907865	0.0436546	0.363102	0.124664	2.91264	0.0992004	0.939215	39.2967	22.5267
STL040	0.387944	0.673693	0.485035	1.38896	0.194905	0.694011	0.315666	0.525395	0.488218	1.07615	0.275201	0.369476	0.0755112	0.439449	0.148438	2.96049	0.132888	0.941225	0.052763	0.455204	0.172475	2.63925	0.0389912	0.92544	39.24	21.84
STL041	0.419833	0.799085	0.448316	1.78242	0.449133	0.827791	0.351301	0.553625	0.509797	1.08597	0.657446	0.389954	0.0865766	0.472627	0.158526	2.98138	0.323939	0.94207	0.0421064	0.307864	0.152661	2.01666	0.311906	0.868397	42.34	20.3967
STL042	0.462697	0.469485	0.461512	1.01727	0.865627	0.183508	0.420679	0.592397	0.56625	1.04618	0.619988	0.293814	0.104571	0.476094	0.193432	2.4613	0.37272	0.913744	0.0535942	0.372793	0.137316	2.71485	0.353026	0.92969	40.5633	21.4967
STL043	0.364286	0.696924	0.440066	1.58368	0.446269	0.775425	0.239696	0.532139	0.36738	1.44847	0.642367	0.723444	0.104571	0.476094	0.193432	2.4613	0.37272	0.913744	0.0376085	0.349088	0.113316	3.08067	0.286969	0.94585	44.85	19.0667
STL044							0.359046	0.534863	0.534335	1.00099	0.62406	0.0444351	0.101523	0.500321	0.174835	2.86168	0.322047	0.936957	0.0440914	0.326	0.136546	2.38748	0.269185	0.908055	41.8433	20.71
STL045	0.34298	0.732184	0.398387	1.83787	0.130284	0.839016	0.29498	0.491321	0.481921	1.01951	0.253125	0.194678	0.0700434	0.411035	0.15152	2.71274	0.174331	0.929576	0.0411789	0.274132	0.150189	1.82524	0.071967	0.836562	43.9767	16.7533
STL047	0.321184	0.781917	0.555187	1.40838	0.378871	0.704168	0.330884	0.56321	0.46442	1.21272	0.284642	0.565723	0.0679167	0.349643	0.161744	2.1617	0.225867	0.886568	0.0414059	0.261898	0.13335	1.96399	0.119854	0.860668	44.94	21.565
STL050	0.403861	0.663551	0.500268	1.32639	0.42803	0.656961	0.359776	0.555748	0.521872	1.06491	0.583794	0.343799	0.0880938	0.48759	0.162727	2.99637	0.309362	0.942666	0.0468903	0.312561	0.154166	2.02743	0.28844	0.869896	43.3667	19.1267
STL051							0.0720285	2.25704	1.38144	1.63383	0.00133171	0.790812	0.0553046	0.319835	0.136822	2.33759	0.292664	0.903878	0.0380776	0.226676	0.140537	1.61293	0.115331	0.784609	42.19	19
STL053	0.333894	0.678822	0.398674	1.7027	0.239003	0.809368	0.283728	0.533343	0.430405	1.23917	0.643573	0.590559	0.0750598	0.433396	0.151156	2.86721	0.225672	0.937208	0.0401671	0.328924	0.126797	2.5941	0.300004	0.922712
STL054	0.323983	0.556496	0.494892	1.12448	0.440903	0.457325	0.293514	0.529815	0.439966	1.20422	0.676454	0.557145	0.0730193	0.349656	0.178168	1.96251	0.409484	0.86044	0.0344053	0.293793	0.111325	2.63905	0.372044	0.925428	43.01	21.9733
STL055	0.322187	0.773647	0.366754	2.10945	0.260303	0.880493	0.228351	0.445725	0.411815	1.08234	0.66517	0.382579	0.0710257	0.385731	0.153928	2.50592	0.373435	0.916927	0.0416689	0.32129	0.134096	2.39597	0.246268	0.908738	37.6733	23.0733
STL056	0.235507	0.580284	0.341869	1.69738	0.387709	0.808029	0.165887	0.48746	0.287594	1.69496	0.58363	0.807414	0.0594295	0.442185	0.121406	3.64221	0.288015	0.96157	0.0322149	0.329623	0.118225	2.7881	0.204647	0.933466	36.5767	22.55
STL057	0.327716	0.587846	0.464079	1.26669	0.439578	0.613806	0.290654	0.526354	0.434245	1.21211	0.636761	0.565124	0.0912418	0.394805	0.204859	1.92721	0.414042	0.854844	0.0343046	0.355822	0.112932	3.15076	0.297971	0.948297	41.1533	21.0633
STL063	0.293257	0.674152	0.374957	1.79795	0.498743	0.831055	0.307606	0.505732	0.482462	1.04823	0.665923	0.299845	0.0717585	0.387065	0.158786	2.43765	0.370733	0.911982	0.0381796	0.317825	0.1253	2.53651	0.291775	0.919006	38.5133	21.8867
STL064	0.271766	0.670368	0.354863	1.88909	0.193415	0.8484	0.198612	0.4615	0.34721	1.32917	0.254528	0.658763	0.0597354	0.395618	0.130481	3.03199	0.172624	0.944045	0.0391192	0.288932	0.137291	2.10451	0.137903	0.879895	42.52	19.6733
STL065	0.330036	0.60505	0.466458	1.29712	0.503686	0.636907	0.294906	0.495641	0.477417	1.03817	0.667288	0.268677	0.0870204	0.433531	0.181052	2.39452	0.304156	0.908621	0.0399406	0.315071	0.132149	2.38421	0.292598	0.907789	39.3067	20.6267
STL067	0.279823	0.59058	0.414526	1.42471	0.515776	0.712278	0.214529	0.462802	0.37583	1.23141	0.64328	0.583554	0.0672743	0.38771	0.148446	2.6118	0.398181	0.923799	0.0401528	0.319988	0.126918	2.52122	0.31713	0.917977	43.1933	18.65
STL070	0.456051	0.758648	0.492688	1.53981	0.409337	0.760423	0.428275	0.603869	0.568526	1.06217	0.553575	0.33709	0.0672743	0.38771	0.148446	2.6118	0.398181	0.923799	0.0405365	0.331323	0.142805	2.3201	0.250796	0.902344	40.56	19.9433
STL071	0.408704	0.798065	0.436553	1.82811	0.318976	0.837123	0.29344	0.533556	0.444734	1.19972	0.633726	0.552477	0.0945508	0.509883	0.157848	3.23022	0.31317	0.950875	0.0427083	0.308676	0.128669	2.399	0.388039	0.90898	40.4067	19.3
STL072	0.489663	0.82152	0.498827	1.64691	0.326581	0.794549	0.368838	0.550333	0.538573	1.02184	0.609123	0.205631	0.0971419	0.483795	0.172734	2.80081	0.328518	0.934089	0.0452594	0.322049	0.14481	2.22394	0.310679	0.893204	41.5267	18.5267
STL073	0.265867	0.602593	0.372131	1.6193	0.239237	0.786532	0.24517	0.56155	0.372285	1.50839	0.209819	0.748654	0.0649214	0.393684	0.138621	2.84	0.178622	0.935958	0.0463612	0.285061	0.159733	1.78462	0.082929	0.828259	39.54	20.92
STL075	0.306487	0.59424	0.425762	1.39571	0.338842	0.697605	0.24755	0.449332	0.442064	1.01644	0.559474	0.179137	0.0807234	0.43198	0.16631	2.59744	0.25577	0.922919	0.0366748	0.343681	0.114104	3.01199	0.321241	0.943277	35.9433	24.2033
STL076	0.323584	0.762933	0.379264	2.01161	0.162536	0.867686	0.236398	0.453296	0.42172	1.07488	0.216296	0.366695	0.0807234	0.43198	0.16631	2.59744	0.25577	0.922919	0.0332148	0.226867	0.121905	1.86102	0.16364	0.843367	39.6367	21.1167
STL079	0.401808	0.667161	0.510446	1.30702	0.343057	0.643909	0.418375	0.595231	0.554794	1.07289	0.629565	0.362292	0.104393	0.472941	0.190102	2.48783	0.380422	0.915659	0.0460196	0.344551	0.138471	2.48825	0.297158	0.915689	44.4433	18.8567
STL082	0.458496	0.835429	0.450915	1.85274	0.228093	0.841832	0.360262	0.587274	0.489223	1.20042	0.627083	0.553212	0.103989	0.49314	0.180522	2.73174	0.287088	0.930589	0.0458659	0.260493	0.166849	1.56125	0.326993	0.767948	41.0133	20.1033
STL084	0.343848	0.751338	0.390549	1.9238	0.339844	0.854285	0.244545	0.525478	0.376403	1.39605	0.601286	0.697785	0.086325	0.426488	0.18081	2.35877	0.314876	0.905685	0.0404848	0.277641	0.143377	1.93645	0.297575	0.856342
STL085	0.301709	0.688854	0.374042	1.84165	0.415769	0.839738	0.254792	0.489467	0.422085	1.15964	0.584406	0.506337	0.0609646	0.339504	0.145668	2.33067	0.545643	0.903276	0.0393662	0.294275	0.127516	2.30775	0.413139	0.901239	38.79	22.31
STL086	0.317602	0.616691	0.431895	1.42787	0.419684	0.713807	0.268215	0.491095	0.439613	1.11711	0.635634	0.445726	0.0796416	0.42027	0.16584	2.5342	0.321859	0.918852	0.0395364	0.30694	0.13125	2.33858	0.21042	0.903964
STL087	0.382182	0.663386	0.466516	1.422	0.403006	0.710958	0.342787	0.525029	0.521048	1.00764	0.567783	0.122906	0.0364786	0.270374	0.12401	2.18026	0.157981	0.888612	0.0254972	0.209208	0.116869	1.79011	0.164133	0.829421	44.5267	21.1233
STL088	0.312046	0.61977	0.411006	1.50793	0.553148	0.748478	0.274233	0.481335	0.454363	1.05936	0.658639	0.330049	0.0649998	0.399189	0.141581	2.8195	0.296214	0.934991	0.0384071	0.297223	0.125787	2.36291	0.365275	0.906033	41.0267	20.68
STL089	0.347762	0.69067	0.412321	1.67508	0.402088	0.802251	0.346479	0.536504	0.515869	1.04	0.641381	0.274672	0.0751223	0.402552	0.163684	2.45932	0.361552	0.913599	0.0314169	0.272354	0.117869	2.31066	0.309726	0.901501	42.7	22.2733
STL090	0.35936	0.656412	0.452578	1.45038	0.281836	0.724311	0.324042	0.517823	0.500127	1.03538	0.554815	0.259192	0.0753966	0.390296	0.165851	2.35329	0.410746	0.905223	0.0383179	0.300144	0.134604	2.22983	0.291452	0.8938	39.17	20.71
STL092	0.313309	0.640977	0.415828	1.54144	0.201399	0.761008	0.234242	0.443014	0.415901	1.06519	0.249919	0.344467	0.15569	2.93003	2.65802	1.10233	0.000890069	0.420772	0.0359862	0.269917	0.131873	2.0468	0.0961134	0.872527
STL093	0.431462	0.83398	0.463538	1.79916	0.191854	0.831306	0.351624	0.538813	0.528313	1.01987	0.596799	0.196455	0.106999	0.443393	0.227523	1.94878	0.218724	0.858305	0.042357	0.350097	0.120924	2.89519	0.320038	0.938455
STL094	0.352158	0.668015	0.465656	1.43457	0.435942	0.716998	0.277606	0.483792	0.465507	1.03928	0.626846	0.272321	0.082447	0.418407	0.175759	2.38057	0.347528	0.907493	0.0405881	0.282371	0.137007	2.061	0.315791	0.874402	42.58	20.25
STL095	0.366097	0.643054	0.463404	1.38768	0.540821	0.693321	0.289921	0.512295	0.457855	1.1189	0.643545	0.4486	0.095613	0.447258	0.194981	2.29386	0.316594	0.899972	0.0418434	0.399223	0.110998	3.59666	0.298243	0.960571	38.51	21.2667
STL097	0.316414	0.63372	0.424409	1.49318	0.23799	0.742622	0.223263	0.485955	0.374573	1.29736	0.596608	0.637082	0.065863	0.36321	0.161397	2.25042	0.164292	0.895847	0.039333	0.353867	0.125871	2.81134	0.262284	0.9346	41.5467	20.6567
STL099	0.349239	0.687968	0.448337	1.53449	0.506017	0.758492	0.354753	0.53393	0.528072	1.01109	0.631969	0.147722	0.108388	0.441773	0.214421	2.06031	0.357576	0.874312	0.045864	0.326479	0.143563	2.27412	0.306786	0.89813	42.0067	19.94
STL100	0.524806	0.831297	0.570056	1.45827	0.410201	0.727844	0.421298	0.605967	0.551324	1.09911	0.674331	0.414992	0.115637	0.460995	0.217818	2.11642	0.368642	0.881333	0.0463315	0.336495	0.14775	2.27745	0.293994	0.898445	44	19.0967
STW003	0.155218	0.414471	0.337539	1.22792	0.343017	0.580326	0.146104	0.35459	0.330672	1.07233	0.679813	0.361046	0.115637	0.460995	0.217818	2.11642	0.368642	0.881333	0.0231636	0.236927	0.109466	2.16439	0.286798	0.886867	52.3433	11.3
STW004	0.18158	0.438543	0.354828	1.23593	0.485033	0.587661	0.175204	0.440601	0.340783	1.29291	0.490179	0.633858	0.0426291	0.278165	0.130061	2.13872	0.369458	0.883957	0.740308	0.991787	0.592121	1.67497	0.329857	0.802223	52.7233	12.0467
STW005	0.225378	0.558381	0.370769	1.50601	0.416186	0.747725	0.171967	0.379226	0.363345	1.04371	0.571123	0.286358	0.0600061	0.339689	0.156841	2.16581	0.357995	0.887026	0.0201782	0.214547	0.109878	1.9526	0.229969	0.858903	51.26	12.99
STW006	0.142446	0.482813	0.28239	1.70974	0.280357	0.811117	0.11517	0.328855	0.279972	1.1746	0.655025	0.524592	0.0379431	0.32253	0.107615	2.99708	0.31036	0.942694	0.0180671	0.251809	0.0805533	3.12599	0.216368	0.947452	50.7733	13.8633
STW008	0.386298	0.616305	0.517426	1.1911	0.582109	0.543264	0.335189	0.552251	0.484347	1.1402	0.606715	0.480416	0.118708	0.54001	0.189007	2.8571	0.405035	0.936747	0.0278862	0.338986	0.0828471	4.09171	0.300437	0.969675	51.94	16.9533
STW009							0.155516	0.406029	0.306804	1.32341	0.664671	0.655008	0.0273812	0.305456	0.107211	2.84912	0.26961	0.936381	0.0281367	0.30872	0.107836	2.86288	0.307044	0.937011	53.8667	11.95
STW010	0.219127	0.509716	0.360505	1.41389	0.572457	0.706946	0.189725	0.434424	0.356476	1.21866	0.570464	0.571542	0.0727053	0.424723	0.153228	2.77184	0.235732	0.932655	0.0276874	0.254867	0.113334	2.2488	0.326855	0.895689	49.5767	11.7967
STW011	0.252495	0.568542	0.386631	1.4705	0.311579	0.733176	0.197974	0.425046	0.382241	1.11198	0.631201	0.437346	0.732431	0.963179	0.348878	2.76079	0.301406	0.932095	0.0236774	0.291192	0.110433	2.63682	0.205396	0.925296	49.6833	15.96
STW013	0.186511	0.532402	0.302236	1.76154	0.49358	0.823247	0.158529	0.392618	0.327509	1.1988	0.675833	0.551511	0.0439621	0.382137	0.10157	3.7623	0.346104	0.96403	0.0249686	0.280297	0.0935139	2.99738	0.295904	0.942706	44.98	13.5433
STW016	0.262886	0.52644	0.41002	1.28394	0.270653	0.627206	0.229617	0.455714	0.400311	1.1384	0.259236	0.477877	0.0603107	0.344368	0.150703	2.28507	0.196669	0.899159	0.0272554	0.196385	0.13529	1.45159	0.357476	0.724856	45.3833	15.7833
STW017	0.344031	0.622213	0.466583	1.33356	0.325153	0.661579	0.291271	0.492041	0.477381	1.03071	0.629841	0.242278	0.0825219	0.438488	0.167871	2.61206	0.304287	0.923815	0.0370574	0.318507	0.1297	2.45572	0.295376	0.913334	51.6033	17.23
STW020							0.186851	0.405233	0.377507	1.07344	0.617557	0.363535	0.0655747	0.409716	0.14563	2.8134	0.299753	0.934698	0.0291003	0.263355	0.114158	2.30694	0.32895	0.901166	54.6033	16.16
STW024	0.325276	0.695802	0.454458	1.53106	0.225672	0.757234	0.22339	0.463642	0.404107	1.14733	0.59884	0.490232	0.0662241	0.454965	0.137261	3.31461	0.308777	0.953405	0.0279095	0.274525	0.108768	2.52395	0.338136	0.918163	51.1233	16.99
STW026	0.24917	0.597502	0.3539	1.68834	0.397992	0.805718	0.204228	0.471443	0.353566	1.33339	0.580881	0.661476	0.0630179	0.41169	0.129818	3.1713	0.371754	0.948983	0.663709	0.676953	0.372543	1.81712	0.337082	0.834952	55.12	14.36
STW027	0.309576	0.701609	0.393947	1.78097	0.243483	0.827483	0.253882	0.474856	0.428597	1.10793	0.665622	0.430516	0.0734008	0.435844	0.161478	2.6991	0.239936	0.928835	0.0296423	0.285897	0.106237	2.69112	0.307818	0.928396	51.15	17.1267
STW028	0.176259	0.574451	0.290359	1.97842	0.435888	0.862853	0.136998	0.375977	0.30186	1.24554	0.63457	0.596158	0.0419242	0.332535	0.11657	2.85266	0.313196	0.936544	0.0198134	0.200563	0.107046	1.8736	0.253762	0.845655	51.5533	13.6267
STW029	0.325477	0.615577	0.448994	1.37101	0.334245	0.684101	0.252822	0.470071	0.431946	1.08826	0.665204	0.394504	0.0716804	0.446507	0.140842	3.17026	0.30456	0.948948	0.0352784	0.327792	0.126341	2.5945	0.305551	0.922736	49.9033	18.15
STW030	0.376049	0.644776	0.503461	1.28069	0.307888	0.624742	0.333433	0.526378	0.508075	1.03602	0.686881	0.261403	0.0959617	0.52225	0.167997	3.10868	0.284384	0.946849	0.0328252	0.336863	0.107318	3.13892	0.288434	0.947896	50.5067	17.89
STW031	0.334292	0.69059	0.439491	1.57134	0.400347	0.771359	0.270648	0.466926	0.463216	1.00801	0.663368	0.125814	0.0959617	0.52225	0.167997	3.10868	0.284384	0.946849	0.033598	0.294173	0.132084	2.22717	0.235482	0.893531	51.2733	17.5
STW032	0.118941	0.399144	0.256352	1.55702	0.45897	0.766492	0.104635	0.326203	0.261284	1.24846	0.625517	0.598681	0.0247453	0.290634	0.0778978	3.73096	0.307515	0.963411	0.0201827	0.245883	0.102027	2.40997	0.286655	0.909847	51.1633	12.5567
STW033	0.0377376	0.304569	0.113281	2.68861	0.0821032	0.928257	0.137341	0.35884	0.309424	1.1597	0.616549	0.506414	0.0292114	0.279277	0.0428284	6.52084	0.250314	0.988171	0.018853	0.203748	0.114465	1.78	0.223395	0.827275	51.11	11.98
STW034	0.204962	0.674502	0.308343	2.1875	0.252918	0.889394	0.129221	0.355506	0.294047	1.20901	0.615277	0.562023	0.0453417	0.32317	0.122124	2.64624	0.354572	0.925849	0.0199436	0.239319	0.0945368	2.53149	0.249045	0.918671	54.44	11.1033
STW037	0.168237	0.592682	0.275094	2.15447	0.369818	0.885756	0.145425	0.368371	0.317231	1.16121	0.624672	0.508312	0.0379994	0.36132	0.0941343	3.83834	0.255504	0.965466	0.0220563	0.230212	0.102638	2.24295	0.382573	0.895112	53.83	11.7133
STW038	0.201691	0.470852	0.361247	1.30341	0.234128	0.641385	0.182604	0.428552	0.34548	1.24045	0.262996	0.591702	0.0351385	0.340568	0.0877271	3.88213	0.169212	0.966254	0.0327879	0.26869	0.122451	2.19426	0.0800169	0.890116
STW039	0.34222	0.667527	0.427678	1.56082	0.572453	0.767799	0.275028	0.511101	0.432461	1.18184	0.653114	0.532966	0.0776159	0.424727	0.168155	2.52581	0.290731	0.918288	0.0327879	0.26869	0.122451	2.19426	0.0800169	0.890116
STW041	0.438576	0.746438	0.509994	1.46362	0.418897	0.730197	0.370314	0.559145	0.522388	1.07036	0.704824	0.356587	0.103434	0.460415	0.192793	2.38813	0.4125	0.908107	0.0344754	0.270508	0.140667	1.92304	0.269109	0.85416	47.7633	14.3833
STW042	0.244678	0.580728	0.369581	1.57132	0.216556	0.771351	0.224888	0.452858	0.403809	1.12146	0.285157	0.452645	0.0129765	0.186279	0.0413003	4.51035	0.155948	0.975112	0.0339097	0.210277	0.138992	1.51287	0.150648	0.75039	45.77	16.72
STW045	0.194077	0.644057	0.295352	2.18064	0.343027	0.888653	0.164876	0.376417	0.359458	1.04718	0.627308	0.296784	0.0515695	0.338417	0.134187	2.52198	0.335388	0.918029	0.0198621	0.232377	0.0839515	2.768	0.349571	0.93246	52.3867	13.1067
STW054	0.186845	0.557815	0.323053	1.7267	0.377821	0.815228	0.163398	0.400087	0.336674	1.18835	0.583865	0.540255	0.0515695	0.338417	0.134187	2.52198	0.335388	0.918029	0.021801	0.236606	0.106226	2.22738	0.261193	0.893553	49.88	14.0033
STW058	0.133719	0.467961	0.258132	1.81287	0.445676	0.834102	0.111881	0.30917	0.29256	1.05678	0.685449	0.323364	0.0515695	0.338417	0.134187	2.52198	0.335388	0.918029	0.0183718	0.205742	0.0917715	2.24189	0.365983	0.895007	52.9633	11.6433
STW068	0.220509	0.598655	0.30961	1.93358	0.234162	0.855879	0.148864	0.454228	0.265997	1.70764	0.24206	0.810598	0.0428058	0.296819	0.133813	2.21816	0.172914	0.892613	0.0373484	0.232312	0.13758	1.68856	0.141039	0.805776	51.4767	14.31
STW074	0.246108	0.561653	0.378242	1.4849	0.591353	0.739239	0.180966	0.409053	0.355167	1.15172	0.6733	0.496098	0.0563223	0.347458	0.157968	2.19955	0.328046	0.890676	0.023955	0.289861	0.0936118	3.09642	0.286627	0.946415	53.18	9.78667
STW080	0.0154785	0.163695	0.0649189	2.52153	0.388401	0.917998	0.0988355	0.32564	0.245133	1.32842	0.620464	0.658282	0.0277118	0.303181	0.0831944	3.64424	0.187519	0.961614	0.0174668	0.197538	0.118932	1.66093	0.203674	0.798441	55.3533	11.8833
STW084	0.227107	0.529902	0.367452	1.4421	0.577444	0.72052	0.199058	0.449015	0.365856	1.2273	0.544464	0.579746	0.784989	0.785269	0.397025	1.97788	0.272029	0.862773	0.0287076	0.235022	0.125403	1.87414	0.326337	0.84575	44.4867	18
STW085	0.28562	0.589182	0.449404	1.31103	0.309452	0.646681	0.223257	0.43615	0.407987	1.06903	0.702628	0.353518	0.0589133	0.364326	0.150443	2.4217	0.265098	0.910761	0.0238814	0.258837	0.106345	2.43393	0.254476	0.911699	47.7533	14.4567
STW091	0.251283	0.541182	0.413526	1.3087	0.297247	0.645078	0.21949	0.455838	0.383626	1.18824	0.611479	0.540128	0.0496395	0.30724	0.143382	2.1428	0.293819	0.884427	0.0218267	0.239777	0.0833012	2.87843	0.333738	0.937713	50.81	15.3667
