# Supplementary material for: Genetic Analysis of Soybean Flower Size Phenotypes Based on Computer Vision and Genome-Wide Association Studies
Source: Int J Mol Sci. 2024 Jul 11;25(14):7622. doi: 10.3390/ijms25147622 (PMC11277310; doi:10.3390/ijms25147622)
Supplement: Supplementary file 1 [file ijms-25-07622-s001.zip › Supplementary Table/Supplementary Table S3 Phenotypic distribution relationship between flag leaf area and seed perimeter.xls]

## Sheet: Sheet1
trait	Vexil_Area_up	Vexil_Area_down
seed_Diameter_up	63	11
seed_Diameter_down	46	31
