# Supplementary material for: Genetic Analysis of Soybean Flower Size Phenotypes Based on Computer Vision and Genome-Wide Association Studies
Source: Int J Mol Sci. 2024 Jul 11;25(14):7622. doi: 10.3390/ijms25147622 (PMC11277310; doi:10.3390/ijms25147622)
Supplement: Supplementary file 1 [file ijms-25-07622-s001.zip › Supplementary Table/Supplementary Table S4 Analysis of significant SNP interaction between petals and seeds.xls]

## Sheet: Analysis o
	SNP1	SNP2	r2
1	1__10004	1__10018	0.993539
2	1__10004	1__10030	0.993539
3	1__10004	1__10041	0.993539
926	1__10018	1__10030	1
927	1__10018	1__10041	1
1850	1__10030	1__10041	1
3695	1__9752	1__9773	0.993538
3696	1__9752	1__9793	0.993538
3698	1__9752	1__9798	0.993538
4616	1__9773	1__9793	1
4617	1__9773	1__9796	0.980733
4618	1__9773	1__9798	1
5536	1__9793	1__9796	0.980733
5537	1__9793	1__9798	1
6455	1__9796	1__9798	0.980733
8290	1__52392315	1__52392330	0.987136
8291	1__52392315	1__52392339	0.993548
8292	1__52392315	1__52392344	0.987136
8293	1__52392315	2__12361566	0.968155
8310	1__52392315	4__40465922	0.961495
8311	1__52392315	4__40465924	0.961495
8321	1__52392315	6__10720782	0.955702
8339	1__52392315	9__1927844	0.968155
8345	1__52392315	10__3347351	0.955702
8349	1__52392315	10__13521746	0.974442
8351	1__52392315	10__13521760	0.974442
8353	1__52392315	10__6507238	0.974192
8354	1__52392315	10__21777667	0.968155
8379	1__52392315	12__11128661	0.968155
8380	1__52392315	13__29572147	0.974442
8383	1__52392315	14__24439183	0.968155
8390	1__52392315	15__2064320	0.968155
8394	1__52392315	15__5427481	0.987138
8437	1__52392315	18__25018185	0.968155
8440	1__52392315	18__56075992	0.955702
8441	1__52392315	18__56076002	0.955702
8444	1__52392315	19__46072646	0.961908
8445	1__52392315	19__46072657	0.961908
8446	1__52392315	19__14048217	0.961908
8448	1__52392315	20__12304044	0.961908
8449	1__52392315	20__12304058	0.955702
8452	1__52392315	20__17710224	0.961908
8453	1__52392315	20__18073095	0.955207
8454	1__52392315	20__18073103	0.955207
8457	1__52392315	20__17018204	0.955702
8567	1__52392315	20__29790064	0.987138
8925	1__52392315	2__5078054	0.974442
8926	1__52392315	2__5078057	0.974442
8927	1__52392315	2__5078072	0.974442
8928	1__52392315	2__5078075	0.974442
8929	1__52392315	3__40628406	0.974442
8930	1__52392315	5__12593667	0.974442
8931	1__52392315	11__9163105	0.955702
8932	1__52392315	11__9163107	0.955702
8933	1__52392315	15__2067524	0.968155
8934	1__52392315	17__19067861	0.961908
8935	1__52392315	18__12328413	0.974442
9206	1__52392330	1__52392339	0.993547
9208	1__52392330	2__12361566	0.955701
9254	1__52392330	9__1927844	0.955701
9264	1__52392330	10__13521746	0.961907
9266	1__52392330	10__13521760	0.961907
9268	1__52392330	10__6507238	0.961492
9269	1__52392330	10__21777667	0.980767
9294	1__52392330	12__11128661	0.955701
9295	1__52392330	13__29572147	0.961907
9298	1__52392330	14__24439183	0.955701
9305	1__52392330	15__2064320	0.955701
9309	1__52392330	15__5427481	0.97444
9352	1__52392330	18__25018185	0.955701
9482	1__52392330	20__29790064	0.97444
9840	1__52392330	2__5078054	0.961907
9841	1__52392330	2__5078057	0.961907
9842	1__52392330	2__5078072	0.961907
9843	1__52392330	2__5078075	0.961907
9844	1__52392330	3__40628406	0.961907
9845	1__52392330	5__12593667	0.961907
9848	1__52392330	15__2067524	0.955701
9850	1__52392330	18__12328413	0.961907
10121	1__52392339	1__52392344	0.993547
10122	1__52392339	2__12361566	0.961908
10139	1__52392339	4__40465922	0.955206
10140	1__52392339	4__40465924	0.955206
10168	1__52392339	9__1927844	0.961908
10178	1__52392339	10__13521746	0.968154
10180	1__52392339	10__13521760	0.968154
10182	1__52392339	10__6507238	0.967822
10183	1__52392339	10__21777667	0.987137
10208	1__52392339	12__11128661	0.961908
10209	1__52392339	13__29572147	0.968154
10212	1__52392339	14__24439183	0.961908
10219	1__52392339	15__2064320	0.961908
10223	1__52392339	15__5427481	0.980768
10266	1__52392339	18__25018185	0.961908
10273	1__52392339	19__46072646	0.955702
10274	1__52392339	19__46072657	0.955702
10275	1__52392339	19__14048217	0.955702
10277	1__52392339	20__12304044	0.955702
10281	1__52392339	20__17710224	0.955702
10396	1__52392339	20__29790064	0.980768
10754	1__52392339	2__5078054	0.968154
10755	1__52392339	2__5078057	0.968154
10756	1__52392339	2__5078072	0.968154
10757	1__52392339	2__5078075	0.968154
10758	1__52392339	3__40628406	0.968154
10759	1__52392339	5__12593667	0.968154
10762	1__52392339	15__2067524	0.961908
10763	1__52392339	17__19067861	0.955702
10764	1__52392339	18__12328413	0.968154
11035	1__52392344	2__12361566	0.955701
11081	1__52392344	9__1927844	0.955701
11091	1__52392344	10__13521746	0.961907
11093	1__52392344	10__13521760	0.961907
11095	1__52392344	10__6507238	0.961492
11096	1__52392344	10__21777667	0.980767
11121	1__52392344	12__11128661	0.955701
11122	1__52392344	13__29572147	0.961907
11125	1__52392344	14__24439183	0.955701
11132	1__52392344	15__2064320	0.955701
11136	1__52392344	15__5427481	0.97444
11179	1__52392344	18__25018185	0.955701
11309	1__52392344	20__29790064	0.97444
11667	1__52392344	2__5078054	0.961907
11668	1__52392344	2__5078057	0.961907
11669	1__52392344	2__5078072	0.961907
11670	1__52392344	2__5078075	0.961907
11671	1__52392344	3__40628406	0.961907
11672	1__52392344	5__12593667	0.961907
11675	1__52392344	15__2067524	0.955701
11677	1__52392344	18__12328413	0.961907
11961	2__12361566	3__40615696	0.955701
11963	2__12361566	4__40465918	0.955207
11964	2__12361566	4__40465922	0.967824
11965	2__12361566	4__40465924	0.967824
11967	2__12361566	4__47230170	0.955701
11973	2__12361566	6__10720785	0.955701
11975	2__12361566	6__10720782	0.961908
11986	2__12361566	7__8160237	0.955701
11987	2__12361566	7__8160238	0.955701
11993	2__12361566	9__1927844	0.974442
11999	2__12361566	10__3347351	0.961908
12003	2__12361566	10__13521746	0.98077
12005	2__12361566	10__13521760	0.98077
12007	2__12361566	10__6507238	0.980603
12008	2__12361566	10__21777667	0.974442
12033	2__12361566	12__11128661	0.974442
12034	2__12361566	13__29572147	0.98077
12037	2__12361566	14__24439183	0.974442
12044	2__12361566	15__2064320	0.974442
12048	2__12361566	15__5427481	0.993548
12063	2__12361566	15__21930863	0.955701
12091	2__12361566	18__25018185	0.974442
12094	2__12361566	18__56075992	0.961908
12095	2__12361566	18__56076002	0.961908
12098	2__12361566	19__46072646	0.968155
12099	2__12361566	19__46072657	0.968155
12100	2__12361566	19__14048217	0.968155
12102	2__12361566	20__12304044	0.968155
12103	2__12361566	20__12304058	0.961908
12105	2__12361566	20__17710219	0.955701
12106	2__12361566	20__17710224	0.968155
12107	2__12361566	20__18073095	0.961495
12108	2__12361566	20__18073103	0.961495
12111	2__12361566	20__17018204	0.961908
12221	2__12361566	20__29790064	0.993548
12579	2__12361566	2__5078054	0.98077
12580	2__12361566	2__5078057	0.98077
12581	2__12361566	2__5078072	0.98077
12582	2__12361566	2__5078075	0.98077
12583	2__12361566	3__40628406	0.98077
12584	2__12361566	5__12593667	0.98077
12585	2__12361566	11__9163105	0.961908
12586	2__12361566	11__9163107	0.961908
12587	2__12361566	15__2067524	0.974442
12588	2__12361566	17__19067861	0.968155
12589	2__12361566	18__12328413	0.98077
16593	3__9735568	15__5427481	0.961902
16766	3__9735568	20__29790064	0.961902
24656	3__40615696	9__1927844	0.955701
24666	3__40615696	10__13521746	0.961907
24668	3__40615696	10__13521760	0.961907
24670	3__40615696	10__6507238	0.961492
24671	3__40615696	10__21777667	0.980767
24696	3__40615696	12__11128661	0.955701
24697	3__40615696	13__29572147	0.961907
24700	3__40615696	14__24439183	0.955701
24707	3__40615696	15__2064320	0.955701
24711	3__40615696	15__5427481	0.97444
24754	3__40615696	18__25018185	0.955701
24884	3__40615696	20__29790064	0.97444
25242	3__40615696	2__5078054	0.961907
25243	3__40615696	2__5078057	0.961907
25244	3__40615696	2__5078072	0.961907
25245	3__40615696	2__5078075	0.961907
25246	3__40615696	3__40628406	0.961907
25247	3__40615696	5__12593667	0.961907
25250	3__40615696	15__2067524	0.955701
25252	3__40615696	18__12328413	0.961907
25523	4__40465891	4__40465918	0.954711
25524	4__40465891	4__40465922	0.955206
25525	4__40465891	4__40465924	0.955206
25563	4__40465891	10__13521746	0.968154
25565	4__40465891	10__13521760	0.968154
25594	4__40465891	13__29572147	0.968154
25597	4__40465891	14__24439183	0.961908
25604	4__40465891	15__2064320	0.961908
25608	4__40465891	15__5427481	0.955206
25658	4__40465891	19__46072646	0.955702
25659	4__40465891	19__46072657	0.955702
25660	4__40465891	19__14048217	0.955702
25662	4__40465891	20__12304044	0.955702
25666	4__40465891	20__17710224	0.955702
25781	4__40465891	20__29790064	0.955206
26139	4__40465891	2__5078054	0.955206
26140	4__40465891	2__5078057	0.955206
26141	4__40465891	2__5078072	0.955206
26142	4__40465891	2__5078075	0.955206
26143	4__40465891	3__40628406	0.955206
26144	4__40465891	5__12593667	0.955206
26149	4__40465891	18__12328413	0.955206
26420	4__40465918	4__40465922	0.974442
26421	4__40465918	4__40465924	0.974442
26431	4__40465918	6__10720782	0.955702
26449	4__40465918	9__1927844	0.955207
26455	4__40465918	10__3347351	0.955702
26459	4__40465918	10__13521746	0.974442
26461	4__40465918	10__13521760	0.974442
26464	4__40465918	10__21777667	0.955207
26489	4__40465918	12__11128661	0.955207
26490	4__40465918	13__29572147	0.974442
26493	4__40465918	14__24439183	0.968155
26500	4__40465918	15__2064320	0.968155
26504	4__40465918	15__5427481	0.961495
26547	4__40465918	18__25018185	0.955207
26554	4__40465918	19__46072646	0.961908
26555	4__40465918	19__46072657	0.961908
26556	4__40465918	19__14048217	0.961908
26558	4__40465918	20__12304044	0.961908
26559	4__40465918	20__12304058	0.955702
26562	4__40465918	20__17710224	0.961908
26563	4__40465918	20__18073095	0.955208
26564	4__40465918	20__18073103	0.955208
26677	4__40465918	20__29790064	0.961495
27035	4__40465918	2__5078054	0.961495
27036	4__40465918	2__5078057	0.961495
27037	4__40465918	2__5078072	0.961495
27038	4__40465918	2__5078075	0.961495
27039	4__40465918	3__40628406	0.961495
27040	4__40465918	5__12593667	0.961495
27043	4__40465918	15__2067524	0.955207
27045	4__40465918	18__12328413	0.961495
27316	4__40465922	4__40465924	1
27318	4__40465922	4__47230170	0.961492
27321	4__40465922	5__8315039	0.954876
27324	4__40465922	6__10720785	0.961492
27326	4__40465922	6__10720782	0.967822
27331	4__40465922	7__41489204	0.955203
27332	4__40465922	7__41489216	0.955203
27344	4__40465922	9__1927844	0.967824
27347	4__40465922	10__13521778	0.955207
27350	4__40465922	10__3347351	0.967822
27351	4__40465922	10__13521716	0.955203
27352	4__40465922	10__13521720	0.955203
27353	4__40465922	10__13521732	0.955203
27354	4__40465922	10__13521746	0.987055
27356	4__40465922	10__13521760	0.987055
27357	4__40465922	10__49315660	0.955203
27358	4__40465922	10__6507238	0.961248
27359	4__40465922	10__21777667	0.967824
27384	4__40465922	12__11128661	0.967824
27385	4__40465922	13__29572147	0.987055
27388	4__40465922	14__24439183	0.980603
27395	4__40465922	15__2064320	0.980603
27399	4__40465922	15__5427481	0.974193
27414	4__40465922	15__21930863	0.961907
27442	4__40465922	18__25018185	0.967824
27445	4__40465922	18__56075992	0.955206
27446	4__40465922	18__56076002	0.955206
27449	4__40465922	19__46072646	0.974192
27450	4__40465922	19__46072657	0.974192
27451	4__40465922	19__14048217	0.974192
27453	4__40465922	20__12304044	0.974192
27454	4__40465922	20__12304058	0.967822
27456	4__40465922	20__17710219	0.961492
27457	4__40465922	20__17710224	0.974192
27458	4__40465922	20__18073095	0.967658
27459	4__40465922	20__18073103	0.967658
27462	4__40465922	20__17018204	0.955206
27572	4__40465922	20__29790064	0.974193
27930	4__40465922	2__5078054	0.974193
27931	4__40465922	2__5078057	0.974193
27932	4__40465922	2__5078072	0.974193
27933	4__40465922	2__5078075	0.974193
27934	4__40465922	3__40628406	0.974193
27935	4__40465922	5__12593667	0.974193
27936	4__40465922	11__9163105	0.955206
27937	4__40465922	11__9163107	0.955206
27938	4__40465922	15__2067524	0.967824
27939	4__40465922	17__19067861	0.961495
27940	4__40465922	18__12328413	0.974193
28212	4__40465924	4__47230170	0.961492
28215	4__40465924	5__8315039	0.954876
28218	4__40465924	6__10720785	0.961492
28220	4__40465924	6__10720782	0.967822
28225	4__40465924	7__41489204	0.955203
28226	4__40465924	7__41489216	0.955203
28238	4__40465924	9__1927844	0.967824
28241	4__40465924	10__13521778	0.955207
28244	4__40465924	10__3347351	0.967822
28245	4__40465924	10__13521716	0.955203
28246	4__40465924	10__13521720	0.955203
28247	4__40465924	10__13521732	0.955203
28248	4__40465924	10__13521746	0.987055
28250	4__40465924	10__13521760	0.987055
28251	4__40465924	10__49315660	0.955203
28252	4__40465924	10__6507238	0.961248
28253	4__40465924	10__21777667	0.967824
28278	4__40465924	12__11128661	0.967824
28279	4__40465924	13__29572147	0.987055
28282	4__40465924	14__24439183	0.980603
28289	4__40465924	15__2064320	0.980603
28293	4__40465924	15__5427481	0.974193
28308	4__40465924	15__21930863	0.961907
28336	4__40465924	18__25018185	0.967824
28339	4__40465924	18__56075992	0.955206
28340	4__40465924	18__56076002	0.955206
28343	4__40465924	19__46072646	0.974192
28344	4__40465924	19__46072657	0.974192
28345	4__40465924	19__14048217	0.974192
28347	4__40465924	20__12304044	0.974192
28348	4__40465924	20__12304058	0.967822
28350	4__40465924	20__17710219	0.961492
28351	4__40465924	20__17710224	0.974192
28352	4__40465924	20__18073095	0.967658
28353	4__40465924	20__18073103	0.967658
28356	4__40465924	20__17018204	0.955206
28466	4__40465924	20__29790064	0.974193
28824	4__40465924	2__5078054	0.974193
28825	4__40465924	2__5078057	0.974193
28826	4__40465924	2__5078072	0.974193
28827	4__40465924	2__5078075	0.974193
28828	4__40465924	3__40628406	0.974193
28829	4__40465924	5__12593667	0.974193
28830	4__40465924	11__9163105	0.955206
28831	4__40465924	11__9163107	0.955206
28832	4__40465924	15__2067524	0.967824
28833	4__40465924	17__19067861	0.961495
28834	4__40465924	18__12328413	0.974193
30023	4__47230170	9__1927844	0.955701
30033	4__47230170	10__13521746	0.97444
30035	4__47230170	10__13521760	0.97444
30038	4__47230170	10__21777667	0.955701
30063	4__47230170	12__11128661	0.955701
30064	4__47230170	13__29572147	0.97444
30067	4__47230170	14__24439183	0.955701
30074	4__47230170	15__2064320	0.955701
30078	4__47230170	15__5427481	0.961907
30121	4__47230170	18__25018185	0.955701
30251	4__47230170	20__29790064	0.961907
30609	4__47230170	2__5078054	0.961907
30610	4__47230170	2__5078057	0.961907
30611	4__47230170	2__5078072	0.961907
30612	4__47230170	2__5078075	0.961907
30613	4__47230170	3__40628406	0.961907
30614	4__47230170	5__12593667	0.961907
30617	4__47230170	15__2067524	0.955701
30619	4__47230170	18__12328413	0.961907
30890	4__18439775	4__18439782	1
32703	5__8315039	10__13521746	0.967822
32705	5__8315039	10__13521760	0.967822
32734	5__8315039	13__29572147	0.967822
32748	5__8315039	15__5427481	0.955206
32921	5__8315039	20__29790064	0.955206
33279	5__8315039	2__5078054	0.955206
33280	5__8315039	2__5078057	0.955206
33281	5__8315039	2__5078072	0.955206
33282	5__8315039	2__5078075	0.955206
33283	5__8315039	3__40628406	0.955206
33284	5__8315039	5__12593667	0.955206
33289	5__8315039	18__12328413	0.955206
34523	5__36241946	15__5427481	0.961902
34696	5__36241946	20__29790064	0.961902
35336	6__10720785	6__10720782	0.993547
35354	6__10720785	9__1927844	0.955701
35364	6__10720785	10__13521746	0.97444
35366	6__10720785	10__13521760	0.97444
35369	6__10720785	10__21777667	0.955701
35394	6__10720785	12__11128661	0.955701
35395	6__10720785	13__29572147	0.97444
35398	6__10720785	14__24439183	0.955701
35405	6__10720785	15__2064320	0.955701
35409	6__10720785	15__5427481	0.961907
35452	6__10720785	18__25018185	0.955701
35582	6__10720785	20__29790064	0.961907
35940	6__10720785	2__5078054	0.961907
35941	6__10720785	2__5078057	0.961907
35942	6__10720785	2__5078072	0.961907
35943	6__10720785	2__5078075	0.961907
35944	6__10720785	3__40628406	0.961907
35945	6__10720785	5__12593667	0.961907
35948	6__10720785	15__2067524	0.955701
35950	6__10720785	18__12328413	0.961907
37123	6__10720782	9__1927844	0.961908
37133	6__10720782	10__13521746	0.980768
37135	6__10720782	10__13521760	0.980768
37137	6__10720782	10__6507238	0.955206
37138	6__10720782	10__21777667	0.961908
37163	6__10720782	12__11128661	0.961908
37164	6__10720782	13__29572147	0.980768
37167	6__10720782	14__24439183	0.961908
37174	6__10720782	15__2064320	0.961908
37178	6__10720782	15__5427481	0.968154
37221	6__10720782	18__25018185	0.961908
37228	6__10720782	19__46072646	0.955702
37229	6__10720782	19__46072657	0.955702
37230	6__10720782	19__14048217	0.955702
37232	6__10720782	20__12304044	0.955702
37236	6__10720782	20__17710224	0.955702
37351	6__10720782	20__29790064	0.968154
37709	6__10720782	2__5078054	0.968154
37710	6__10720782	2__5078057	0.968154
37711	6__10720782	2__5078072	0.968154
37712	6__10720782	2__5078075	0.968154
37713	6__10720782	3__40628406	0.968154
37714	6__10720782	5__12593667	0.968154
37717	6__10720782	15__2067524	0.961908
37718	6__10720782	17__19067861	0.955702
37719	6__10720782	18__12328413	0.968154
41516	7__41489204	7__41489216	1
41538	7__41489204	10__13521746	0.968151
41540	7__41489204	10__13521760	0.968151
41569	7__41489204	13__29572147	0.968151
41583	7__41489204	15__5427481	0.955699
41642	7__41489204	20__18073095	0.96149
41643	7__41489204	20__18073103	0.96149
41756	7__41489204	20__29790064	0.955699
42114	7__41489204	2__5078054	0.955699
42115	7__41489204	2__5078057	0.955699
42116	7__41489204	2__5078072	0.955699
42117	7__41489204	2__5078075	0.955699
42118	7__41489204	3__40628406	0.955699
42119	7__41489204	5__12593667	0.955699
42124	7__41489204	18__12328413	0.955699
42416	7__41489216	10__13521746	0.968151
42418	7__41489216	10__13521760	0.968151
42447	7__41489216	13__29572147	0.968151
42461	7__41489216	15__5427481	0.955699
42520	7__41489216	20__18073095	0.96149
42521	7__41489216	20__18073103	0.96149
42634	7__41489216	20__29790064	0.955699
42992	7__41489216	2__5078054	0.955699
42993	7__41489216	2__5078057	0.955699
42994	7__41489216	2__5078072	0.955699
42995	7__41489216	2__5078075	0.955699
42996	7__41489216	3__40628406	0.955699
42997	7__41489216	5__12593667	0.955699
43002	7__41489216	18__12328413	0.955699
43273	7__8160178	7__8160180	1
43274	7__8160178	7__8160222	0.987128
43275	7__8160178	7__8160224	0.987128
43276	7__8160178	7__8160237	0.968136
43277	7__8160178	7__8160238	0.968136
44150	7__8160180	7__8160222	0.987128
44151	7__8160180	7__8160224	0.987128
44152	7__8160180	7__8160237	0.968136
44153	7__8160180	7__8160238	0.968136
45026	7__8160222	7__8160224	1
45027	7__8160222	7__8160237	0.980761
45028	7__8160222	7__8160238	0.980761
45089	7__8160222	15__5427481	0.955693
45262	7__8160222	20__29790064	0.955693
45901	7__8160224	7__8160237	0.980761
45902	7__8160224	7__8160238	0.980761
45963	7__8160224	15__5427481	0.955693
46136	7__8160224	20__29790064	0.955693
46775	7__8160237	7__8160238	1
46781	7__8160237	9__1927844	0.955701
46791	7__8160237	10__13521746	0.961907
46793	7__8160237	10__13521760	0.961907
46795	7__8160237	10__6507238	0.961492
46796	7__8160237	10__21777667	0.955701
46821	7__8160237	12__11128661	0.955701
46822	7__8160237	13__29572147	0.961907
46825	7__8160237	14__24439183	0.955701
46832	7__8160237	15__2064320	0.955701
46836	7__8160237	15__5427481	0.97444
46879	7__8160237	18__25018185	0.955701
47009	7__8160237	20__29790064	0.97444
47367	7__8160237	2__5078054	0.961907
47368	7__8160237	2__5078057	0.961907
47369	7__8160237	2__5078072	0.961907
47370	7__8160237	2__5078075	0.961907
47371	7__8160237	3__40628406	0.961907
47372	7__8160237	5__12593667	0.961907
47375	7__8160237	15__2067524	0.955701
47377	7__8160237	18__12328413	0.961907
47653	7__8160238	9__1927844	0.955701
47663	7__8160238	10__13521746	0.961907
47665	7__8160238	10__13521760	0.961907
47667	7__8160238	10__6507238	0.961492
47668	7__8160238	10__21777667	0.955701
47693	7__8160238	12__11128661	0.955701
47694	7__8160238	13__29572147	0.961907
47697	7__8160238	14__24439183	0.955701
47704	7__8160238	15__2064320	0.955701
47708	7__8160238	15__5427481	0.97444
47751	7__8160238	18__25018185	0.955701
47881	7__8160238	20__29790064	0.97444
48239	7__8160238	2__5078054	0.961907
48240	7__8160238	2__5078057	0.961907
48241	7__8160238	2__5078072	0.961907
48242	7__8160238	2__5078075	0.961907
48243	7__8160238	3__40628406	0.961907
48244	7__8160238	5__12593667	0.961907
48247	7__8160238	15__2067524	0.955701
48249	7__8160238	18__12328413	0.961907
51141	9__36460516	10__13521746	0.961902
51143	9__36460516	10__13521760	0.961902
51172	9__36460516	13__29572147	0.961902
52008	9__36460519	10__13521746	0.961902
52010	9__36460519	10__13521760	0.961902
52039	9__36460519	13__29572147	0.961902
52870	9__1927844	10__3347351	0.961908
52874	9__1927844	10__13521746	0.98077
52876	9__1927844	10__13521760	0.98077
52878	9__1927844	10__6507238	0.980603
52879	9__1927844	10__21777667	0.974442
52904	9__1927844	12__11128661	0.974442
52905	9__1927844	13__29572147	0.98077
52908	9__1927844	14__24439183	0.974442
52915	9__1927844	15__2064320	0.974442
52919	9__1927844	15__5427481	0.993548
52934	9__1927844	15__21930863	0.955701
52962	9__1927844	18__25018185	0.974442
52965	9__1927844	18__56075992	0.961908
52966	9__1927844	18__56076002	0.961908
52969	9__1927844	19__46072646	0.968155
52970	9__1927844	19__46072657	0.968155
52971	9__1927844	19__14048217	0.968155
52973	9__1927844	20__12304044	0.968155
52974	9__1927844	20__12304058	0.961908
52976	9__1927844	20__17710219	0.955701
52977	9__1927844	20__17710224	0.968155
52978	9__1927844	20__18073095	0.961495
52979	9__1927844	20__18073103	0.961495
52982	9__1927844	20__17018204	0.961908
53092	9__1927844	20__29790064	0.993548
53450	9__1927844	2__5078054	0.98077
53451	9__1927844	2__5078057	0.98077
53452	9__1927844	2__5078072	0.98077
53453	9__1927844	2__5078075	0.98077
53454	9__1927844	3__40628406	0.98077
53455	9__1927844	5__12593667	0.98077
53456	9__1927844	11__9163105	0.961908
53457	9__1927844	11__9163107	0.961908
53458	9__1927844	15__2067524	0.974442
53459	9__1927844	17__19067861	0.968155
53460	9__1927844	18__12328413	0.98077
55463	10__13521778	10__13521716	0.987135
55464	10__13521778	10__13521720	0.987135
55465	10__13521778	10__13521732	0.987135
55466	10__13521778	10__13521746	0.968154
55467	10__13521778	10__13521756	0.95471
55468	10__13521778	10__13521760	0.968154
55497	10__13521778	13__29572147	0.968154
55500	10__13521778	14__24439183	0.961908
55507	10__13521778	15__2064320	0.961908
55511	10__13521778	15__5427481	0.955206
55561	10__13521778	19__46072646	0.955702
55562	10__13521778	19__46072657	0.955702
55563	10__13521778	19__14048217	0.955702
55565	10__13521778	20__12304044	0.955702
55569	10__13521778	20__17710224	0.955702
55684	10__13521778	20__29790064	0.955206
56042	10__13521778	2__5078054	0.955206
56043	10__13521778	2__5078057	0.955206
56044	10__13521778	2__5078072	0.955206
56045	10__13521778	2__5078075	0.955206
56046	10__13521778	3__40628406	0.955206
56047	10__13521778	5__12593667	0.955206
56052	10__13521778	18__12328413	0.955206
58049	10__3347351	10__13521746	0.980768
58051	10__3347351	10__13521760	0.980768
58053	10__3347351	10__6507238	0.955206
58054	10__3347351	10__21777667	0.961908
58079	10__3347351	12__11128661	0.961908
58080	10__3347351	13__29572147	0.980768
58083	10__3347351	14__24439183	0.961908
58090	10__3347351	15__2064320	0.961908
58094	10__3347351	15__5427481	0.968154
58137	10__3347351	18__25018185	0.961908
58144	10__3347351	19__46072646	0.955702
58145	10__3347351	19__46072657	0.955702
58146	10__3347351	19__14048217	0.955702
58148	10__3347351	20__12304044	0.955702
58152	10__3347351	20__17710224	0.955702
58267	10__3347351	20__29790064	0.968154
58625	10__3347351	2__5078054	0.968154
58626	10__3347351	2__5078057	0.968154
58627	10__3347351	2__5078072	0.968154
58628	10__3347351	2__5078075	0.968154
58629	10__3347351	3__40628406	0.968154
58630	10__3347351	5__12593667	0.968154
58633	10__3347351	15__2067524	0.961908
58634	10__3347351	17__19067861	0.955702
58635	10__3347351	18__12328413	0.968154
58906	10__13521716	10__13521720	1
58907	10__13521716	10__13521732	1
58908	10__13521716	10__13521746	0.968151
58909	10__13521716	10__13521756	0.967653
58910	10__13521716	10__13521760	0.968151
58939	10__13521716	13__29572147	0.968151
58953	10__13521716	15__5427481	0.955699
59126	10__13521716	20__29790064	0.955699
59484	10__13521716	2__5078054	0.955699
59485	10__13521716	2__5078057	0.955699
59486	10__13521716	2__5078072	0.955699
59487	10__13521716	2__5078075	0.955699
59488	10__13521716	3__40628406	0.955699
59489	10__13521716	5__12593667	0.955699
59494	10__13521716	18__12328413	0.955699
59765	10__13521720	10__13521732	1
59766	10__13521720	10__13521746	0.968151
59767	10__13521720	10__13521756	0.967653
59768	10__13521720	10__13521760	0.968151
59797	10__13521720	13__29572147	0.968151
59811	10__13521720	15__5427481	0.955699
59984	10__13521720	20__29790064	0.955699
60342	10__13521720	2__5078054	0.955699
60343	10__13521720	2__5078057	0.955699
60344	10__13521720	2__5078072	0.955699
60345	10__13521720	2__5078075	0.955699
60346	10__13521720	3__40628406	0.955699
60347	10__13521720	5__12593667	0.955699
60352	10__13521720	18__12328413	0.955699
60623	10__13521732	10__13521746	0.968151
60624	10__13521732	10__13521756	0.967653
60625	10__13521732	10__13521760	0.968151
60654	10__13521732	13__29572147	0.968151
60668	10__13521732	15__5427481	0.955699
60841	10__13521732	20__29790064	0.955699
61199	10__13521732	2__5078054	0.955699
61200	10__13521732	2__5078057	0.955699
61201	10__13521732	2__5078072	0.955699
61202	10__13521732	2__5078075	0.955699
61203	10__13521732	3__40628406	0.955699
61204	10__13521732	5__12593667	0.955699
61209	10__13521732	18__12328413	0.955699
61481	10__13521746	10__13521760	1
61482	10__13521746	10__49315660	0.968151
61483	10__13521746	10__6507238	0.974193
61484	10__13521746	10__21777667	0.98077
61509	10__13521746	12__11128661	0.98077
61510	10__13521746	13__29572147	1
61513	10__13521746	14__24439183	0.993548
61520	10__13521746	15__2064320	0.993548
61524	10__13521746	15__5427481	0.987138
61539	10__13521746	15__21930863	0.961907
61540	10__13521746	16__15300003	0.961902
61567	10__13521746	18__25018185	0.98077
61570	10__13521746	18__56075992	0.968154
61571	10__13521746	18__56076002	0.968154
61574	10__13521746	19__46072646	0.987138
61575	10__13521746	19__46072657	0.987138
61576	10__13521746	19__14048217	0.987138
61577	10__13521746	20__2978873	0.961902
61578	10__13521746	20__12304044	0.987138
61579	10__13521746	20__12304058	0.980768
61581	10__13521746	20__17710219	0.97444
61582	10__13521746	20__17710224	0.987138
61583	10__13521746	20__18073095	0.980603
61584	10__13521746	20__18073103	0.980603
61587	10__13521746	20__17018204	0.968154
61697	10__13521746	20__29790064	0.987138
62055	10__13521746	2__5078054	0.987138
62056	10__13521746	2__5078057	0.987138
62057	10__13521746	2__5078072	0.987138
62058	10__13521746	2__5078075	0.987138
62059	10__13521746	3__40628406	0.987138
62060	10__13521746	5__12593667	0.987138
62061	10__13521746	11__9163105	0.968154
62062	10__13521746	11__9163107	0.968154
62063	10__13521746	15__2067524	0.98077
62064	10__13521746	17__19067861	0.974442
62065	10__13521746	18__12328413	0.987138
63191	10__13521760	10__49315660	0.968151
63192	10__13521760	10__6507238	0.974193
63193	10__13521760	10__21777667	0.98077
63218	10__13521760	12__11128661	0.98077
63219	10__13521760	13__29572147	1
63222	10__13521760	14__24439183	0.993548
63229	10__13521760	15__2064320	0.993548
63233	10__13521760	15__5427481	0.987138
63248	10__13521760	15__21930863	0.961907
63249	10__13521760	16__15300003	0.961902
63276	10__13521760	18__25018185	0.98077
63279	10__13521760	18__56075992	0.968154
63280	10__13521760	18__56076002	0.968154
63283	10__13521760	19__46072646	0.987138
63284	10__13521760	19__46072657	0.987138
63285	10__13521760	19__14048217	0.987138
63286	10__13521760	20__2978873	0.961902
63287	10__13521760	20__12304044	0.987138
63288	10__13521760	20__12304058	0.980768
63290	10__13521760	20__17710219	0.97444
63291	10__13521760	20__17710224	0.987138
63292	10__13521760	20__18073095	0.980603
63293	10__13521760	20__18073103	0.980603
63296	10__13521760	20__17018204	0.968154
63406	10__13521760	20__29790064	0.987138
63764	10__13521760	2__5078054	0.987138
63765	10__13521760	2__5078057	0.987138
63766	10__13521760	2__5078072	0.987138
63767	10__13521760	2__5078075	0.987138
63768	10__13521760	3__40628406	0.987138
63769	10__13521760	5__12593667	0.987138
63770	10__13521760	11__9163105	0.968154
63771	10__13521760	11__9163107	0.968154
63772	10__13521760	15__2067524	0.98077
63773	10__13521760	17__19067861	0.974442
63774	10__13521760	18__12328413	0.987138
64072	10__49315660	13__29572147	0.968151
64086	10__49315660	15__5427481	0.955699
64259	10__49315660	20__29790064	0.955699
64617	10__49315660	2__5078054	0.955699
64618	10__49315660	2__5078057	0.955699
64619	10__49315660	2__5078072	0.955699
64620	10__49315660	2__5078075	0.955699
64621	10__49315660	3__40628406	0.955699
64622	10__49315660	5__12593667	0.955699
64627	10__49315660	18__12328413	0.955699
64898	10__6507238	10__21777667	0.980603
64923	10__6507238	12__11128661	0.980603
64924	10__6507238	13__29572147	0.974193
64927	10__6507238	14__24439183	0.967824
64934	10__6507238	15__2064320	0.967824
64938	10__6507238	15__5427481	0.987055
64981	10__6507238	18__25018185	0.980603
64984	10__6507238	18__56075992	0.967822
64985	10__6507238	18__56076002	0.967822
64988	10__6507238	19__46072646	0.961495
64989	10__6507238	19__46072657	0.961495
64990	10__6507238	19__14048217	0.974192
64992	10__6507238	20__12304044	0.961495
64993	10__6507238	20__12304058	0.955206
64996	10__6507238	20__17710224	0.961495
64997	10__6507238	20__18073095	0.954878
64998	10__6507238	20__18073103	0.954878
65001	10__6507238	20__17018204	0.967822
65111	10__6507238	20__29790064	0.987055
65469	10__6507238	2__5078054	0.974193
65470	10__6507238	2__5078057	0.974193
65471	10__6507238	2__5078072	0.974193
65472	10__6507238	2__5078075	0.974193
65473	10__6507238	3__40628406	0.974193
65474	10__6507238	5__12593667	0.974193
65475	10__6507238	11__9163105	0.955206
65476	10__6507238	11__9163107	0.955206
65477	10__6507238	15__2067524	0.967824
65478	10__6507238	17__19067861	0.974192
65479	10__6507238	18__12328413	0.974193
65774	10__21777667	12__11128661	0.974442
65775	10__21777667	13__29572147	0.98077
65778	10__21777667	14__24439183	0.974442
65785	10__21777667	15__2064320	0.974442
65789	10__21777667	15__5427481	0.993548
65804	10__21777667	15__21930863	0.955701
65832	10__21777667	18__25018185	0.974442
65835	10__21777667	18__56075992	0.961908
65836	10__21777667	18__56076002	0.961908
65839	10__21777667	19__46072646	0.968155
65840	10__21777667	19__46072657	0.968155
65841	10__21777667	19__14048217	0.968155
65843	10__21777667	20__12304044	0.968155
65844	10__21777667	20__12304058	0.961908
65846	10__21777667	20__17710219	0.955701
65847	10__21777667	20__17710224	0.968155
65848	10__21777667	20__18073095	0.961495
65849	10__21777667	20__18073103	0.961495
65852	10__21777667	20__17018204	0.961908
65962	10__21777667	20__29790064	0.993548
66319	10__21777667	20__41431672	0.968148
66320	10__21777667	2__5078054	0.98077
66321	10__21777667	2__5078057	0.98077
66322	10__21777667	2__5078072	0.98077
66323	10__21777667	2__5078075	0.98077
66324	10__21777667	3__40628406	0.98077
66325	10__21777667	5__12593667	0.98077
66326	10__21777667	11__9163105	0.961908
66327	10__21777667	11__9163107	0.961908
66328	10__21777667	15__2067524	0.974442
66329	10__21777667	17__19067861	0.968155
66330	10__21777667	18__12328413	0.98077
70841	10__46731593	10__46731595	0.968291
72532	10__46737348	10__46746449	0.968804
72533	10__46737348	10__46746809	0.95317
72534	10__46737348	10__46748314	0.953724
74215	10__46746341	10__46746449	0.968674
74216	10__46746341	10__46746809	0.984116
74217	10__46746341	10__46748314	0.953655
75056	10__46746449	10__46746809	0.984308
75057	10__46746449	10__46748314	0.984495
75896	10__46746809	10__46748314	0.969047
77573	10__46770604	10__46770776	0.972903
80081	10__46851336	10__46873846	0.976074
86725	12__11128661	13__29572147	0.98077
86728	12__11128661	14__24439183	0.974442
86735	12__11128661	15__2064320	0.974442
86739	12__11128661	15__5427481	0.993548
86754	12__11128661	15__21930863	0.955701
86782	12__11128661	18__25018185	0.974442
86785	12__11128661	18__56075992	0.961908
86786	12__11128661	18__56076002	0.961908
86789	12__11128661	19__46072646	0.968155
86790	12__11128661	19__46072657	0.968155
86791	12__11128661	19__14048217	0.968155
86793	12__11128661	20__12304044	0.968155
86794	12__11128661	20__12304058	0.961908
86796	12__11128661	20__17710219	0.955701
86797	12__11128661	20__17710224	0.968155
86798	12__11128661	20__18073095	0.961495
86799	12__11128661	20__18073103	0.961495
86802	12__11128661	20__17018204	0.961908
86912	12__11128661	20__29790064	0.993548
87270	12__11128661	2__5078054	0.98077
87271	12__11128661	2__5078057	0.98077
87272	12__11128661	2__5078072	0.98077
87273	12__11128661	2__5078075	0.98077
87274	12__11128661	3__40628406	0.98077
87275	12__11128661	5__12593667	0.98077
87276	12__11128661	11__9163105	0.961908
87277	12__11128661	11__9163107	0.961908
87278	12__11128661	15__2067524	0.974442
87279	12__11128661	17__19067861	0.968155
87280	12__11128661	18__12328413	0.98077
87553	13__29572147	14__24439183	0.993548
87560	13__29572147	15__2064320	0.993548
87564	13__29572147	15__5427481	0.987138
87579	13__29572147	15__21930863	0.961907
87580	13__29572147	16__15300003	0.961902
87607	13__29572147	18__25018185	0.98077
87610	13__29572147	18__56075992	0.968154
87611	13__29572147	18__56076002	0.968154
87614	13__29572147	19__46072646	0.987138
87615	13__29572147	19__46072657	0.987138
87616	13__29572147	19__14048217	0.987138
87617	13__29572147	20__2978873	0.961902
87618	13__29572147	20__12304044	0.987138
87619	13__29572147	20__12304058	0.980768
87621	13__29572147	20__17710219	0.97444
87622	13__29572147	20__17710224	0.987138
87623	13__29572147	20__18073095	0.980603
87624	13__29572147	20__18073103	0.980603
87627	13__29572147	20__17018204	0.968154
87737	13__29572147	20__29790064	0.987138
88095	13__29572147	2__5078054	0.987138
88096	13__29572147	2__5078057	0.987138
88097	13__29572147	2__5078072	0.987138
88098	13__29572147	2__5078075	0.987138
88099	13__29572147	3__40628406	0.987138
88100	13__29572147	5__12593667	0.987138
88101	13__29572147	11__9163105	0.968154
88102	13__29572147	11__9163107	0.968154
88103	13__29572147	15__2067524	0.98077
88104	13__29572147	17__19067861	0.974442
88105	13__29572147	18__12328413	0.987138
90029	14__24439183	15__2064320	1
90033	14__24439183	15__5427481	0.98077
90048	14__24439183	15__21930863	0.955701
90049	14__24439183	16__15300003	0.968148
90076	14__24439183	18__25018185	0.974442
90079	14__24439183	18__56075992	0.961908
90080	14__24439183	18__56076002	0.961908
90083	14__24439183	19__46072646	0.968155
90084	14__24439183	19__46072657	0.968155
90085	14__24439183	19__14048217	0.968155
90087	14__24439183	20__12304044	0.968155
90088	14__24439183	20__12304058	0.961908
90090	14__24439183	20__17710219	0.980767
90091	14__24439183	20__17710224	0.993548
90092	14__24439183	20__18073095	0.974109
90093	14__24439183	20__18073103	0.974109
90096	14__24439183	20__17018204	0.961908
90206	14__24439183	20__29790064	0.98077
90564	14__24439183	2__5078054	0.98077
90565	14__24439183	2__5078057	0.98077
90566	14__24439183	2__5078072	0.98077
90567	14__24439183	2__5078075	0.98077
90568	14__24439183	3__40628406	0.98077
90569	14__24439183	5__12593667	0.98077
90570	14__24439183	11__9163105	0.961908
90571	14__24439183	11__9163107	0.961908
90572	14__24439183	15__2067524	0.974442
90573	14__24439183	17__19067861	0.968155
90574	14__24439183	18__12328413	0.98077
95759	15__2064320	15__5427481	0.98077
95774	15__2064320	15__21930863	0.955701
95775	15__2064320	16__15300003	0.968148
95802	15__2064320	18__25018185	0.974442
95805	15__2064320	18__56075992	0.961908
95806	15__2064320	18__56076002	0.961908
95809	15__2064320	19__46072646	0.968155
95810	15__2064320	19__46072657	0.968155
95811	15__2064320	19__14048217	0.968155
95813	15__2064320	20__12304044	0.968155
95814	15__2064320	20__12304058	0.961908
95816	15__2064320	20__17710219	0.980767
95817	15__2064320	20__17710224	0.993548
95818	15__2064320	20__18073095	0.974109
95819	15__2064320	20__18073103	0.974109
95822	15__2064320	20__17018204	0.961908
95932	15__2064320	20__29790064	0.98077
96290	15__2064320	2__5078054	0.98077
96291	15__2064320	2__5078057	0.98077
96292	15__2064320	2__5078072	0.98077
96293	15__2064320	2__5078075	0.98077
96294	15__2064320	3__40628406	0.98077
96295	15__2064320	5__12593667	0.98077
96296	15__2064320	11__9163105	0.961908
96297	15__2064320	11__9163107	0.961908
96298	15__2064320	15__2067524	0.974442
96299	15__2064320	17__19067861	0.968155
96300	15__2064320	18__12328413	0.98077
96571	15__5427465	15__5427466	1
96572	15__5427465	15__5427467	1
97385	15__5427466	15__5427467	1
99024	15__5427481	15__21930863	0.961907
99031	15__5427481	17__22352575	0.955693
99052	15__5427481	18__25018185	0.993548
99054	15__5427481	18__56075922	0.955693
99055	15__5427481	18__56075992	0.980768
99056	15__5427481	18__56076002	0.980768
99059	15__5427481	19__46072646	0.974442
99060	15__5427481	19__46072657	0.974442
99061	15__5427481	19__14048217	0.974442
99063	15__5427481	20__12304044	0.974442
99064	15__5427481	20__12304058	0.968154
99066	15__5427481	20__17710219	0.961907
99067	15__5427481	20__17710224	0.974442
99068	15__5427481	20__18073095	0.967824
99069	15__5427481	20__18073103	0.967824
99072	15__5427481	20__17018204	0.980768
99182	15__5427481	20__29790064	1
99539	15__5427481	20__41431672	0.961902
99540	15__5427481	2__5078054	0.987138
99541	15__5427481	2__5078057	0.987138
99542	15__5427481	2__5078072	0.987138
99543	15__5427481	2__5078075	0.987138
99544	15__5427481	3__40628406	0.987138
99545	15__5427481	5__12593667	0.987138
99546	15__5427481	11__9163105	0.968154
99547	15__5427481	11__9163107	0.968154
99548	15__5427481	15__2067524	0.98077
99549	15__5427481	17__19067861	0.974442
99550	15__5427481	18__12328413	0.987138
103861	15__47796598	15__47796643	1
103862	15__47796598	15__47798337	0.9671
104666	15__47796643	15__47798337	0.9671
111097	15__21930863	18__25018185	0.955701
111227	15__21930863	20__29790064	0.961907
111585	15__21930863	2__5078054	0.961907
111586	15__21930863	2__5078057	0.961907
111587	15__21930863	2__5078072	0.961907
111588	15__21930863	2__5078075	0.961907
111589	15__21930863	3__40628406	0.961907
111590	15__21930863	5__12593667	0.961907
111593	15__21930863	15__2067524	0.955701
111595	15__21930863	18__12328413	0.961907
115040	17__23458115	17__23458109	0.980701
116771	17__22352575	20__29790064	0.955693
118198	18__3955279	18__3955511	1
118199	18__3955279	18__3955580	1
118200	18__3955279	18__3956213	1
118201	18__3955279	18__3956306	1
118985	18__3955511	18__3955580	1
118986	18__3955511	18__3956213	1
118987	18__3955511	18__3956306	1
119771	18__3955580	18__3956213	1
119772	18__3955580	18__3956306	1
120556	18__3956213	18__3956306	1
122123	18__3964784	18__3965600	0.966096
122124	18__3964784	18__3966017	1
122125	18__3964784	18__3966237	1
122126	18__3964784	18__3967863	1
122127	18__3964784	18__3968403	1
122128	18__3964784	18__3968408	1
122129	18__3964784	18__3969049	1
122130	18__3964784	18__3969103	1
122905	18__3965600	18__3966017	0.966096
122906	18__3965600	18__3966237	0.966096
122907	18__3965600	18__3967863	0.966096
122908	18__3965600	18__3968403	0.966096
122909	18__3965600	18__3968408	0.966096
122910	18__3965600	18__3969049	0.966096
122911	18__3965600	18__3969103	0.966096
123686	18__3966017	18__3966237	1
123687	18__3966017	18__3967863	1
123688	18__3966017	18__3968403	1
123689	18__3966017	18__3968408	1
123690	18__3966017	18__3969049	1
123691	18__3966017	18__3969103	1
124466	18__3966237	18__3967863	1
124467	18__3966237	18__3968403	1
124468	18__3966237	18__3968408	1
124469	18__3966237	18__3969049	1
124470	18__3966237	18__3969103	1
125245	18__3967863	18__3968403	1
125246	18__3967863	18__3968408	1
125247	18__3967863	18__3969049	1
125248	18__3967863	18__3969103	1
126023	18__3968403	18__3968408	1
126024	18__3968403	18__3969049	1
126025	18__3968403	18__3969103	1
126800	18__3968408	18__3969049	1
126801	18__3968408	18__3969103	1
127576	18__3969049	18__3969103	1
132211	18__25018176	18__25018185	0.955688
132982	18__25018185	18__56075992	0.961908
132983	18__25018185	18__56076002	0.961908
132986	18__25018185	19__46072646	0.968155
132987	18__25018185	19__46072657	0.968155
132988	18__25018185	19__14048217	0.968155
132990	18__25018185	20__12304044	0.968155
132991	18__25018185	20__12304058	0.961908
132993	18__25018185	20__17710219	0.955701
132994	18__25018185	20__17710224	0.968155
132995	18__25018185	20__18073095	0.961495
132996	18__25018185	20__18073103	0.961495
132999	18__25018185	20__17018204	0.961908
133109	18__25018185	20__29790064	0.993548
133467	18__25018185	2__5078054	0.98077
133468	18__25018185	2__5078057	0.98077
133469	18__25018185	2__5078072	0.98077
133470	18__25018185	2__5078075	0.98077
133471	18__25018185	3__40628406	0.98077
133472	18__25018185	5__12593667	0.98077
133473	18__25018185	11__9163105	0.961908
133474	18__25018185	11__9163107	0.961908
133475	18__25018185	15__2067524	0.974442
133476	18__25018185	17__19067861	0.968155
133477	18__25018185	18__12328413	0.98077
134515	18__56075922	18__56075992	0.974432
134642	18__56075922	20__29790064	0.955693
135284	18__56075992	19__46072646	0.955702
135285	18__56075992	19__46072657	0.955702
135286	18__56075992	19__14048217	0.955702
135288	18__56075992	20__12304044	0.955702
135292	18__56075992	20__17710224	0.955702
135407	18__56075992	20__29790064	0.980768
135765	18__56075992	2__5078054	0.968154
135766	18__56075992	2__5078057	0.968154
135767	18__56075992	2__5078072	0.968154
135768	18__56075992	2__5078075	0.968154
135769	18__56075992	3__40628406	0.968154
135770	18__56075992	5__12593667	0.968154
135773	18__56075992	15__2067524	0.961908
135774	18__56075992	17__19067861	0.955702
135775	18__56075992	18__12328413	0.968154
136048	18__56076002	19__46072646	0.955702
136049	18__56076002	19__46072657	0.955702
136050	18__56076002	19__14048217	0.955702
136052	18__56076002	20__12304044	0.955702
136056	18__56076002	20__17710224	0.955702
136171	18__56076002	20__29790064	0.980768
136529	18__56076002	2__5078054	0.968154
136530	18__56076002	2__5078057	0.968154
136531	18__56076002	2__5078072	0.968154
136532	18__56076002	2__5078075	0.968154
136533	18__56076002	3__40628406	0.968154
136534	18__56076002	5__12593667	0.968154
136537	18__56076002	15__2067524	0.961908
136538	18__56076002	17__19067861	0.955702
136539	18__56076002	18__12328413	0.968154
138335	19__46072646	19__46072657	1
138336	19__46072646	19__14048217	0.961908
138338	19__46072646	20__12304044	0.961908
138339	19__46072646	20__12304058	0.955702
138342	19__46072646	20__17710224	0.961908
138343	19__46072646	20__18073095	0.967657
138344	19__46072646	20__18073103	0.967657
138347	19__46072646	20__17018204	0.955702
138457	19__46072646	20__29790064	0.974442
138815	19__46072646	2__5078054	0.974442
138816	19__46072646	2__5078057	0.974442
138817	19__46072646	2__5078072	0.974442
138818	19__46072646	2__5078075	0.974442
138819	19__46072646	3__40628406	0.974442
138820	19__46072646	5__12593667	0.974442
138821	19__46072646	11__9163105	0.955702
138822	19__46072646	11__9163107	0.955702
138823	19__46072646	15__2067524	0.968155
138824	19__46072646	17__19067861	0.961908
138825	19__46072646	18__12328413	0.974442
139096	19__46072657	19__14048217	0.961908
139098	19__46072657	20__12304044	0.961908
139099	19__46072657	20__12304058	0.955702
139102	19__46072657	20__17710224	0.961908
139103	19__46072657	20__18073095	0.967657
139104	19__46072657	20__18073103	0.967657
139107	19__46072657	20__17018204	0.955702
139217	19__46072657	20__29790064	0.974442
139575	19__46072657	2__5078054	0.974442
139576	19__46072657	2__5078057	0.974442
139577	19__46072657	2__5078072	0.974442
139578	19__46072657	2__5078075	0.974442
139579	19__46072657	3__40628406	0.974442
139580	19__46072657	5__12593667	0.974442
139581	19__46072657	11__9163105	0.955702
139582	19__46072657	11__9163107	0.955702
139583	19__46072657	15__2067524	0.968155
139584	19__46072657	17__19067861	0.961908
139585	19__46072657	18__12328413	0.974442
139857	19__14048217	20__12304044	0.961908
139858	19__14048217	20__12304058	0.955702
139861	19__14048217	20__17710224	0.961908
139862	19__14048217	20__18073095	0.967657
139863	19__14048217	20__18073103	0.967657
139866	19__14048217	20__17018204	0.955702
139976	19__14048217	20__29790064	0.974442
140334	19__14048217	2__5078054	0.974442
140335	19__14048217	2__5078057	0.974442
140336	19__14048217	2__5078072	0.974442
140337	19__14048217	2__5078075	0.974442
140338	19__14048217	3__40628406	0.974442
140339	19__14048217	5__12593667	0.974442
140340	19__14048217	11__9163105	0.955702
140341	19__14048217	11__9163107	0.955702
140342	19__14048217	15__2067524	0.968155
140343	19__14048217	17__19067861	0.961908
140344	19__14048217	18__12328413	0.974442
141373	20__12304044	20__12304058	0.993548
141376	20__12304044	20__17710224	0.961908
141377	20__12304044	20__18073095	0.967657
141378	20__12304044	20__18073103	0.967657
141381	20__12304044	20__17018204	0.955702
141491	20__12304044	20__29790064	0.974442
141849	20__12304044	2__5078054	0.974442
141850	20__12304044	2__5078057	0.974442
141851	20__12304044	2__5078072	0.974442
141852	20__12304044	2__5078075	0.974442
141853	20__12304044	3__40628406	0.974442
141854	20__12304044	5__12593667	0.974442
141855	20__12304044	11__9163105	0.955702
141856	20__12304044	11__9163107	0.955702
141857	20__12304044	15__2067524	0.968155
141858	20__12304044	17__19067861	0.961908
141859	20__12304044	18__12328413	0.974442
142132	20__12304058	20__17710224	0.955702
142247	20__12304058	20__29790064	0.968154
142605	20__12304058	2__5078054	0.968154
142606	20__12304058	2__5078057	0.968154
142607	20__12304058	2__5078072	0.968154
142608	20__12304058	2__5078075	0.968154
142609	20__12304058	3__40628406	0.968154
142610	20__12304058	5__12593667	0.968154
142613	20__12304058	15__2067524	0.961908
142614	20__12304058	17__19067861	0.955702
142615	20__12304058	18__12328413	0.968154
143641	20__17710219	20__17710224	0.987136
143756	20__17710219	20__29790064	0.961907
144114	20__17710219	2__5078054	0.961907
144115	20__17710219	2__5078057	0.961907
144116	20__17710219	2__5078072	0.961907
144117	20__17710219	2__5078075	0.961907
144118	20__17710219	3__40628406	0.961907
144119	20__17710219	5__12593667	0.961907
144122	20__17710219	15__2067524	0.955701
144124	20__17710219	18__12328413	0.961907
144395	20__17710224	20__18073095	0.967657
144396	20__17710224	20__18073103	0.967657
144399	20__17710224	20__17018204	0.955702
144509	20__17710224	20__29790064	0.974442
144867	20__17710224	2__5078054	0.974442
144868	20__17710224	2__5078057	0.974442
144869	20__17710224	2__5078072	0.974442
144870	20__17710224	2__5078075	0.974442
144871	20__17710224	3__40628406	0.974442
144872	20__17710224	5__12593667	0.974442
144873	20__17710224	11__9163105	0.955702
144874	20__17710224	11__9163107	0.955702
144875	20__17710224	15__2067524	0.968155
144876	20__17710224	17__19067861	0.961908
144877	20__17710224	18__12328413	0.974442
145148	20__18073095	20__18073103	1
145261	20__18073095	20__29790064	0.967824
145619	20__18073095	2__5078054	0.967824
145620	20__18073095	2__5078057	0.967824
145621	20__18073095	2__5078072	0.967824
145622	20__18073095	2__5078075	0.967824
145623	20__18073095	3__40628406	0.967824
145624	20__18073095	5__12593667	0.967824
145627	20__18073095	15__2067524	0.961495
145628	20__18073095	17__19067861	0.955207
145629	20__18073095	18__12328413	0.967824
146012	20__18073103	20__29790064	0.967824
146370	20__18073103	2__5078054	0.967824
146371	20__18073103	2__5078057	0.967824
146372	20__18073103	2__5078072	0.967824
146373	20__18073103	2__5078075	0.967824
146374	20__18073103	3__40628406	0.967824
146375	20__18073103	5__12593667	0.967824
146378	20__18073103	15__2067524	0.961495
146379	20__18073103	17__19067861	0.955207
146380	20__18073103	18__12328413	0.967824
148259	20__17018204	20__29790064	0.980768
148617	20__17018204	2__5078054	0.968154
148618	20__17018204	2__5078057	0.968154
148619	20__17018204	2__5078072	0.968154
148620	20__17018204	2__5078075	0.968154
148621	20__17018204	3__40628406	0.968154
148622	20__17018204	5__12593667	0.968154
148625	20__17018204	15__2067524	0.961908
148626	20__17018204	17__19067861	0.955702
148627	20__17018204	18__12328413	0.968154
153369	20__29006802	20__29581036	1
153370	20__29006802	20__29584059	1
153371	20__29006802	20__29587004	1
153372	20__29006802	20__29587978	1
153373	20__29006802	20__29588257	1
153374	20__29006802	20__29594372	1
153375	20__29006802	20__29595449	1
153376	20__29006802	20__29596224	1
153377	20__29006802	20__29596321	1
153378	20__29006802	20__29596803	1
153379	20__29006802	20__29597781	1
153380	20__29006802	20__29598014	1
153381	20__29006802	20__29598813	1
153382	20__29006802	20__29599875	1
153384	20__29006802	20__29600919	1
153385	20__29006802	20__29602306	0.9671
153386	20__29006802	20__29607215	1
153387	20__29006802	20__29607231	1
153388	20__29006802	20__29611345	1
153389	20__29006802	20__29615996	1
153390	20__29006802	20__29619616	0.9671
153391	20__29006802	20__29621526	1
153392	20__29006802	20__29622836	1
153393	20__29006802	20__29623378	1
153394	20__29006802	20__29632750	1
153395	20__29006802	20__29633107	1
153396	20__29006802	20__29633205	1
153397	20__29006802	20__29640785	1
153398	20__29006802	20__29641398	1
153399	20__29006802	20__29644969	1
153400	20__29006802	20__29646163	1
153401	20__29006802	20__29646631	1
153402	20__29006802	20__29648740	0.9671
153403	20__29006802	20__29650207	1
153404	20__29006802	20__29651465	1
153405	20__29006802	20__29654970	1
153406	20__29006802	20__29659023	1
153407	20__29006802	20__29659101	1
153408	20__29006802	20__29660763	1
153409	20__29006802	20__29660831	1
153411	20__29006802	20__29674213	0.9671
153412	20__29006802	20__29674538	1
153413	20__29006802	20__29675201	1
153414	20__29006802	20__29676373	1
153415	20__29006802	20__29678630	0.9671
153416	20__29006802	20__29679452	1
153417	20__29006802	20__29680484	1
153418	20__29006802	20__29681647	1
153419	20__29006802	20__29682478	1
153420	20__29006802	20__29686600	1
153421	20__29006802	20__29686865	1
153422	20__29006802	20__29689533	1
153423	20__29006802	20__29693993	1
153424	20__29006802	20__29693994	1
153425	20__29006802	20__29696353	1
153426	20__29006802	20__29697296	1
153427	20__29006802	20__29697669	0.9671
153428	20__29006802	20__29698929	1
153429	20__29006802	20__29699992	1
153430	20__29006802	20__29702989	1
153431	20__29006802	20__29703310	1
153432	20__29006802	20__29703586	0.9671
153433	20__29006802	20__29704315	1
153434	20__29006802	20__29705980	1
153435	20__29006802	20__29709997	1
153436	20__29006802	20__29713073	1
153437	20__29006802	20__29714529	1
153438	20__29006802	20__29715938	1
153439	20__29006802	20__29716189	1
153440	20__29006802	20__29721255	1
153441	20__29006802	20__29726333	1
153442	20__29006802	20__29727277	1
153443	20__29006802	20__29729787	1
153444	20__29006802	20__29729990	1
153445	20__29006802	20__29730337	1
153446	20__29006802	20__29732145	1
153447	20__29006802	20__29732884	1
153448	20__29006802	20__29734377	1
153449	20__29006802	20__29734659	1
153451	20__29006802	20__29747918	0.9671
153452	20__29006802	20__29747972	1
153453	20__29006802	20__29752409	1
153454	20__29006802	20__29753132	1
153455	20__29006802	20__29753309	0.9671
153456	20__29006802	20__29753889	1
153457	20__29006802	20__29753989	0.9671
153458	20__29006802	20__29780705	1
153459	20__29006802	20__29781339	1
153460	20__29006802	20__29784297	1
153461	20__29006802	20__29784479	1
153463	20__29006802	20__29785818	1
153464	20__29006802	20__29787399	1
153465	20__29006802	20__29787742	1
153468	20__29006802	20__29794832	1
153469	20__29006802	20__29799647	1
153470	20__29006802	20__29803525	1
153471	20__29006802	20__29803593	1
153474	20__29006802	20__29806398	0.9671
153475	20__29006802	20__29815133	1
153476	20__29006802	20__29819193	1
153477	20__29006802	20__29824694	1
153478	20__29006802	20__29824778	1
153479	20__29006802	20__29824980	1
153480	20__29006802	20__29826444	1
153481	20__29006802	20__29826472	1
153482	20__29006802	20__29826521	1
153483	20__29006802	20__29831553	1
153484	20__29006802	20__29836563	1
153485	20__29006802	20__29840061	1
153486	20__29006802	20__29840108	1
153487	20__29006802	20__29844343	1
153488	20__29006802	20__29867117	0.9671
153489	20__29006802	20__29867382	1
153490	20__29006802	20__29873006	1
153491	20__29006802	20__29873878	0.9671
153492	20__29006802	20__29921713	1
153494	20__29006802	20__29926422	1
153495	20__29006802	20__29939499	1
153496	20__29006802	20__29939775	1
153497	20__29006802	20__29939901	1
153498	20__29006802	20__29940217	1
153499	20__29006802	20__29940539	1
153500	20__29006802	20__29942369	1
153501	20__29006802	20__29944547	0.9671
153502	20__29006802	20__29945421	1
153503	20__29006802	20__29946915	1
153504	20__29006802	20__30094888	1
153505	20__29006802	20__30115692	1
153506	20__29006802	20__30115851	1
153507	20__29006802	20__30117533	1
153508	20__29006802	20__30119018	1
153509	20__29006802	20__30122733	1
153510	20__29006802	20__30124884	1
153511	20__29006802	20__30127299	1
153512	20__29006802	20__30129718	1
153513	20__29006802	20__30130170	1
153514	20__29006802	20__30130198	1
153515	20__29006802	20__30132339	1
153516	20__29006802	20__30133487	1
153517	20__29006802	20__30136656	1
153518	20__29006802	20__30136812	1
153519	20__29006802	20__30137297	1
153521	20__29006802	20__30150690	1
153522	20__29006802	20__30152987	1
153523	20__29006802	20__30153518	0.966096
153524	20__29006802	20__30154567	1
153525	20__29006802	20__30154875	1
153526	20__29006802	20__30154902	1
153527	20__29006802	20__30156673	0.966096
153528	20__29006802	20__30157878	1
153529	20__29006802	20__30161159	1
153530	20__29006802	20__30164560	1
153531	20__29006802	20__30168011	1
153532	20__29006802	20__30168207	1
153533	20__29006802	20__30169624	1
153535	20__29006802	20__30172134	1
153536	20__29006802	20__30172165	1
153537	20__29006802	20__30172194	1
153538	20__29006802	20__30172629	1
153539	20__29006802	20__30172980	1
153541	20__29006802	20__30173579	1
153542	20__29006802	20__30207340	1
153543	20__29006802	20__30208313	1
153544	20__29006802	20__30209212	0.9671
153545	20__29006802	20__30214106	1
153546	20__29006802	20__30214261	1
153547	20__29006802	20__30215429	1
153548	20__29006802	20__30216603	1
153549	20__29006802	20__30220727	1
153550	20__29006802	20__30223103	1
153552	20__29006802	20__30224835	1
153553	20__29006802	20__30227005	1
153554	20__29006802	20__30227096	1
153555	20__29006802	20__30227333	1
153557	20__29006802	20__30236602	1
153558	20__29006802	20__30236891	1
153559	20__29006802	20__30238313	1
153560	20__29006802	20__30242098	1
153561	20__29006802	20__30242660	1
153562	20__29006802	20__30244261	1
153563	20__29006802	20__30246312	1
153564	20__29006802	20__30246643	1
153565	20__29006802	20__30246978	1
153566	20__29006802	20__30250423	1
153567	20__29006802	20__30250578	1
153568	20__29006802	20__30260378	1
153569	20__29006802	20__30260399	1
153570	20__29006802	20__30260680	1
153571	20__29006802	20__30261251	1
153572	20__29006802	20__30261253	1
153573	20__29006802	20__30264520	1
153574	20__29006802	20__30266798	1
153575	20__29006802	20__30274059	1
153576	20__29006802	20__30274157	1
153577	20__29006802	20__30275740	1
153578	20__29006802	20__30280409	1
153579	20__29006802	20__30280742	1
153580	20__29006802	20__30280776	1
153581	20__29006802	20__30281701	1
153582	20__29006802	20__30286089	1
153583	20__29006802	20__30286587	1
153584	20__29006802	20__30287711	1
153585	20__29006802	20__30288285	1
153586	20__29006802	20__30296567	1
153587	20__29006802	20__30300404	1
153588	20__29006802	20__30301074	1
153589	20__29006802	20__30301197	1
153590	20__29006802	20__30302065	1
153591	20__29006802	20__30302120	1
153592	20__29006802	20__30302408	1
153594	20__29006802	20__30303262	1
153595	20__29006802	20__30303731	1
153596	20__29006802	20__30305791	1
153597	20__29006802	20__30306022	1
153598	20__29006802	20__30306028	1
153599	20__29006802	20__30308113	1
153601	20__29006802	20__30310413	1
153602	20__29006802	20__30311376	1
153603	20__29006802	20__30330270	1
153604	20__29006802	20__30330280	1
153605	20__29006802	20__30330607	1
153606	20__29006802	20__30331222	1
153607	20__29006802	20__30333000	1
153608	20__29006802	20__30333510	1
153609	20__29006802	20__30333927	1
153610	20__29006802	20__30334149	1
153611	20__29006802	20__30336595	1
153612	20__29006802	20__30339264	1
153613	20__29006802	20__30339745	1
153614	20__29006802	20__30340768	1
153615	20__29006802	20__30341338	1
153616	20__29006802	20__30341636	0.9671
153617	20__29006802	20__30341646	0.9671
153618	20__29006802	20__30342137	1
153620	20__29006802	20__30343112	1
153621	20__29006802	20__30343470	1
153622	20__29006802	20__30345279	1
153623	20__29006802	20__30346560	1
153624	20__29006802	20__30346901	0.9671
153625	20__29006802	20__30347814	1
153626	20__29006802	20__30349326	1
153627	20__29006802	20__30351512	1
153628	20__29006802	20__30353177	1
153629	20__29006802	20__30359832	1
153630	20__29006802	20__30361506	1
153631	20__29006802	20__30361967	1
153632	20__29006802	20__30362337	1
153633	20__29006802	20__30362746	1
153634	20__29006802	20__30363470	1
153635	20__29006802	20__30367302	1
153636	20__29006802	20__30367887	1
153637	20__29006802	20__30368374	1
153638	20__29006802	20__30369191	1
153640	20__29006802	20__30369889	0.9671
153641	20__29006802	20__30370228	1
153642	20__29006802	20__30370279	1
153643	20__29006802	20__30370845	1
153644	20__29006802	20__30371243	1
153645	20__29006802	20__30372527	1
153646	20__29006802	20__30373008	1
153647	20__29006802	20__30384185	1
153648	20__29006802	20__30386029	1
153649	20__29006802	20__30387154	1
153650	20__29006802	20__30387250	0.9671
153651	20__29006802	20__30387309	1
153652	20__29006802	20__30388075	1
153653	20__29006802	20__30388154	1
153654	20__29006802	20__30388232	1
153655	20__29006802	20__30389064	1
153656	20__29006802	20__30391377	1
153657	20__29006802	20__30393587	1
153658	20__29006802	20__30395254	0.9671
153659	20__29006802	20__30395548	1
153660	20__29006802	20__30395788	1
153661	20__29006802	20__30396361	1
153663	20__29006802	20__30401293	0.9671
153664	20__29006802	20__30401811	1
153665	20__29006802	20__30402026	1
153666	20__29006802	20__30402136	1
153667	20__29006802	20__30403737	1
153668	20__29006802	20__30403979	1
153669	20__29006802	20__30405142	1
153670	20__29006802	20__30405181	1
153671	20__29006802	20__30405596	1
153672	20__29006802	20__30406785	1
153673	20__29006802	20__30407969	1
153674	20__29006802	20__30410243	1
153675	20__29006802	20__30411045	1
153676	20__29006802	20__30412045	1
153677	20__29006802	20__30416214	1
153678	20__29006802	20__30420898	1
153679	20__29006802	20__30422370	1
153680	20__29006802	20__30423837	1
153681	20__29006802	20__30427459	1
153682	20__29006802	20__30428144	1
153683	20__29006802	20__30429277	1
153684	20__29006802	20__30430000	1
153685	20__29006802	20__30430400	1
153686	20__29006802	20__30432891	1
153687	20__29006802	20__30432955	1
153688	20__29006802	20__30435276	1
153689	20__29006802	20__30435917	1
153690	20__29006802	20__30436818	1
153691	20__29006802	20__30441853	1
153692	20__29006802	20__30448976	1
153693	20__29006802	20__30451800	1
153694	20__29006802	20__30452993	1
153695	20__29006802	20__30458675	1
153696	20__29006802	20__30462208	1
153697	20__29006802	20__30462670	1
153700	20__29006802	20__30469912	1
153701	20__29006802	20__30474286	1
153702	20__29006802	20__30474554	1
153704	20__29006802	20__30475879	1
153706	20__29006802	20__30479626	0.966096
153707	20__29006802	20__30479913	1
153708	20__29006802	20__30482426	1
153709	20__29006802	20__30482714	0.966096
153710	20__29006802	20__30503051	1
153711	20__29006802	20__30503135	1
153712	20__29006802	20__30506467	1
153713	20__29006802	20__30507403	1
153714	20__29006802	20__30508134	1
153715	20__29006802	20__30510303	1
153716	20__29006802	20__30512655	1
153719	20__29006802	20__30534203	0.966096
153720	20__29006802	20__30545143	1
153721	20__29006802	20__30553436	1
153722	20__29006802	20__30607042	1
153723	20__29006802	20__30607297	0.9671
153724	20__29006802	20__30607505	1
153725	20__29006802	20__30607702	1
153726	20__29006802	20__30608070	1
153727	20__29006802	20__30608824	1
153729	20__29006802	20__30617686	1
153730	20__29006802	20__30617798	1
153731	20__29006802	20__30622580	1
153732	20__29006802	20__30626716	1
153733	20__29006802	20__30628507	1
153734	20__29006802	20__30635752	1
153735	20__29006802	20__30639007	1
153736	20__29006802	20__30639075	0.966096
153737	20__29006802	20__30646888	1
153738	20__29006802	20__30646890	1
153739	20__29006802	20__30647173	1
153740	20__29006802	20__30647695	1
153741	20__29006802	20__30649201	1
153742	20__29006802	20__30650238	1
153743	20__29006802	20__30650344	1
153744	20__29006802	20__30651022	0.9671
153745	20__29006802	20__30652849	1
153746	20__29006802	20__30654948	1
153747	20__29006802	20__30657219	1
153748	20__29006802	20__30663339	1
153749	20__29006802	20__30665798	1
153750	20__29006802	20__30668285	1
153751	20__29006802	20__30668613	1
153752	20__29006802	20__30670532	1
153753	20__29006802	20__30670659	1
153754	20__29006802	20__30670985	1
153755	20__29006802	20__30673016	1
153756	20__29006802	20__30673966	1
153757	20__29006802	20__30674015	1
153758	20__29006802	20__30674124	1
153759	20__29006802	20__30674883	1
153760	20__29006802	20__30675011	1
153761	20__29006802	20__30675059	1
153762	20__29006802	20__30675552	1
153763	20__29006802	20__30676925	1
153764	20__29006802	20__30677706	1
153765	20__29006802	20__30677917	1
153766	20__29006802	20__30678714	1
153767	20__29006802	20__30679010	1
153768	20__29006802	20__30679598	1
153769	20__29006802	20__30680497	1
153770	20__29006802	20__30681241	1
153771	20__29006802	20__30682721	1
153772	20__29006802	20__30684183	1
153773	20__29006802	20__30686635	1
153774	20__29006802	20__30690338	1
153776	20__29006802	20__30694840	1
153777	20__29006802	20__30695092	1
153778	20__29006802	20__30695479	1
153779	20__29006802	20__30695966	1
153781	20__29006802	20__30696989	1
153782	20__29006802	20__30697168	1
153783	20__29006802	20__30697245	1
153784	20__29006802	20__30699103	1
153785	20__29006802	20__30701497	1
153786	20__29006802	20__30702590	1
153787	20__29006802	20__30704121	1
153788	20__29006802	20__30705828	1
153789	20__29006802	20__30707608	1
153790	20__29006802	20__30707685	1
153792	20__29006802	20__30709140	1
153793	20__29006802	20__30709505	0.9671
153794	20__29006802	20__30713598	1
153795	20__29006802	20__30714634	1
153796	20__29006802	20__30719168	0.9671
153797	20__29006802	20__30719227	0.9671
153798	20__29006802	20__30724281	0.966096
153799	20__29006802	20__30727354	1
153800	20__29006802	20__30728710	0.9671
153801	20__29006802	20__30729503	1
153802	20__29006802	20__30729739	1
153803	20__29006802	20__30730149	1
153804	20__29006802	20__30730475	1
153805	20__29006802	20__30730574	1
153806	20__29006802	20__30730795	1
153807	20__29006802	20__30744779	1
153808	20__29006802	20__30745180	1
153810	20__29006802	20__30754764	1
153811	20__29006802	20__30756870	0.9671
153812	20__29006802	20__30765530	1
153814	20__29006802	20__30766850	1
153815	20__29006802	20__30769081	1
153816	20__29006802	20__30770039	1
153817	20__29006802	20__30771001	1
153818	20__29006802	20__30771282	1
153819	20__29006802	20__30772830	1
153820	20__29006802	20__30776039	1
153821	20__29006802	20__30776548	1
157060	20__29581036	20__29584059	1
157061	20__29581036	20__29587004	1
157062	20__29581036	20__29587978	1
157063	20__29581036	20__29588257	1
157064	20__29581036	20__29594372	1
157065	20__29581036	20__29595449	1
157066	20__29581036	20__29596224	1
157067	20__29581036	20__29596321	1
157068	20__29581036	20__29596803	1
157069	20__29581036	20__29597781	1
157070	20__29581036	20__29598014	1
157071	20__29581036	20__29598813	1
157072	20__29581036	20__29599875	1
157074	20__29581036	20__29600919	1
157075	20__29581036	20__29602306	0.9671
157076	20__29581036	20__29607215	1
157077	20__29581036	20__29607231	1
157078	20__29581036	20__29611345	1
157079	20__29581036	20__29615996	1
157080	20__29581036	20__29619616	0.9671
157081	20__29581036	20__29621526	1
157082	20__29581036	20__29622836	1
157083	20__29581036	20__29623378	1
157084	20__29581036	20__29632750	1
157085	20__29581036	20__29633107	1
157086	20__29581036	20__29633205	1
157087	20__29581036	20__29640785	1
157088	20__29581036	20__29641398	1
157089	20__29581036	20__29644969	1
157090	20__29581036	20__29646163	1
157091	20__29581036	20__29646631	1
157092	20__29581036	20__29648740	0.9671
157093	20__29581036	20__29650207	1
157094	20__29581036	20__29651465	1
157095	20__29581036	20__29654970	1
157096	20__29581036	20__29659023	1
157097	20__29581036	20__29659101	1
157098	20__29581036	20__29660763	1
157099	20__29581036	20__29660831	1
157101	20__29581036	20__29674213	0.9671
157102	20__29581036	20__29674538	1
157103	20__29581036	20__29675201	1
157104	20__29581036	20__29676373	1
157105	20__29581036	20__29678630	0.9671
157106	20__29581036	20__29679452	1
157107	20__29581036	20__29680484	1
157108	20__29581036	20__29681647	1
157109	20__29581036	20__29682478	1
157110	20__29581036	20__29686600	1
157111	20__29581036	20__29686865	1
157112	20__29581036	20__29689533	1
157113	20__29581036	20__29693993	1
157114	20__29581036	20__29693994	1
157115	20__29581036	20__29696353	1
157116	20__29581036	20__29697296	1
157117	20__29581036	20__29697669	0.9671
157118	20__29581036	20__29698929	1
157119	20__29581036	20__29699992	1
157120	20__29581036	20__29702989	1
157121	20__29581036	20__29703310	1
157122	20__29581036	20__29703586	0.9671
157123	20__29581036	20__29704315	1
157124	20__29581036	20__29705980	1
157125	20__29581036	20__29709997	1
157126	20__29581036	20__29713073	1
157127	20__29581036	20__29714529	1
157128	20__29581036	20__29715938	1
157129	20__29581036	20__29716189	1
157130	20__29581036	20__29721255	1
157131	20__29581036	20__29726333	1
157132	20__29581036	20__29727277	1
157133	20__29581036	20__29729787	1
157134	20__29581036	20__29729990	1
157135	20__29581036	20__29730337	1
157136	20__29581036	20__29732145	1
157137	20__29581036	20__29732884	1
157138	20__29581036	20__29734377	1
157139	20__29581036	20__29734659	1
157141	20__29581036	20__29747918	0.9671
157142	20__29581036	20__29747972	1
157143	20__29581036	20__29752409	1
157144	20__29581036	20__29753132	1
157145	20__29581036	20__29753309	0.9671
157146	20__29581036	20__29753889	1
157147	20__29581036	20__29753989	0.9671
157148	20__29581036	20__29780705	1
157149	20__29581036	20__29781339	1
157150	20__29581036	20__29784297	1
157151	20__29581036	20__29784479	1
157153	20__29581036	20__29785818	1
157154	20__29581036	20__29787399	1
157155	20__29581036	20__29787742	1
157158	20__29581036	20__29794832	1
157159	20__29581036	20__29799647	1
157160	20__29581036	20__29803525	1
157161	20__29581036	20__29803593	1
157164	20__29581036	20__29806398	0.9671
157165	20__29581036	20__29815133	1
157166	20__29581036	20__29819193	1
157167	20__29581036	20__29824694	1
157168	20__29581036	20__29824778	1
157169	20__29581036	20__29824980	1
157170	20__29581036	20__29826444	1
157171	20__29581036	20__29826472	1
157172	20__29581036	20__29826521	1
157173	20__29581036	20__29831553	1
157174	20__29581036	20__29836563	1
157175	20__29581036	20__29840061	1
157176	20__29581036	20__29840108	1
157177	20__29581036	20__29844343	1
157178	20__29581036	20__29867117	0.9671
157179	20__29581036	20__29867382	1
157180	20__29581036	20__29873006	1
157181	20__29581036	20__29873878	0.9671
157182	20__29581036	20__29921713	1
157184	20__29581036	20__29926422	1
157185	20__29581036	20__29939499	1
157186	20__29581036	20__29939775	1
157187	20__29581036	20__29939901	1
157188	20__29581036	20__29940217	1
157189	20__29581036	20__29940539	1
157190	20__29581036	20__29942369	1
157191	20__29581036	20__29944547	0.9671
157192	20__29581036	20__29945421	1
157193	20__29581036	20__29946915	1
157194	20__29581036	20__30094888	1
157195	20__29581036	20__30115692	1
157196	20__29581036	20__30115851	1
157197	20__29581036	20__30117533	1
157198	20__29581036	20__30119018	1
157199	20__29581036	20__30122733	1
157200	20__29581036	20__30124884	1
157201	20__29581036	20__30127299	1
157202	20__29581036	20__30129718	1
157203	20__29581036	20__30130170	1
157204	20__29581036	20__30130198	1
157205	20__29581036	20__30132339	1
157206	20__29581036	20__30133487	1
157207	20__29581036	20__30136656	1
157208	20__29581036	20__30136812	1
157209	20__29581036	20__30137297	1
157211	20__29581036	20__30150690	1
157212	20__29581036	20__30152987	1
157213	20__29581036	20__30153518	0.966096
157214	20__29581036	20__30154567	1
157215	20__29581036	20__30154875	1
157216	20__29581036	20__30154902	1
157217	20__29581036	20__30156673	0.966096
157218	20__29581036	20__30157878	1
157219	20__29581036	20__30161159	1
157220	20__29581036	20__30164560	1
157221	20__29581036	20__30168011	1
157222	20__29581036	20__30168207	1
157223	20__29581036	20__30169624	1
157225	20__29581036	20__30172134	1
157226	20__29581036	20__30172165	1
157227	20__29581036	20__30172194	1
157228	20__29581036	20__30172629	1
157229	20__29581036	20__30172980	1
157231	20__29581036	20__30173579	1
157232	20__29581036	20__30207340	1
157233	20__29581036	20__30208313	1
157234	20__29581036	20__30209212	0.9671
157235	20__29581036	20__30214106	1
157236	20__29581036	20__30214261	1
157237	20__29581036	20__30215429	1
157238	20__29581036	20__30216603	1
157239	20__29581036	20__30220727	1
157240	20__29581036	20__30223103	1
157242	20__29581036	20__30224835	1
157243	20__29581036	20__30227005	1
157244	20__29581036	20__30227096	1
157245	20__29581036	20__30227333	1
157247	20__29581036	20__30236602	1
157248	20__29581036	20__30236891	1
157249	20__29581036	20__30238313	1
157250	20__29581036	20__30242098	1
157251	20__29581036	20__30242660	1
157252	20__29581036	20__30244261	1
157253	20__29581036	20__30246312	1
157254	20__29581036	20__30246643	1
157255	20__29581036	20__30246978	1
157256	20__29581036	20__30250423	1
157257	20__29581036	20__30250578	1
157258	20__29581036	20__30260378	1
157259	20__29581036	20__30260399	1
157260	20__29581036	20__30260680	1
157261	20__29581036	20__30261251	1
157262	20__29581036	20__30261253	1
157263	20__29581036	20__30264520	1
157264	20__29581036	20__30266798	1
157265	20__29581036	20__30274059	1
157266	20__29581036	20__30274157	1
157267	20__29581036	20__30275740	1
157268	20__29581036	20__30280409	1
157269	20__29581036	20__30280742	1
157270	20__29581036	20__30280776	1
157271	20__29581036	20__30281701	1
157272	20__29581036	20__30286089	1
157273	20__29581036	20__30286587	1
157274	20__29581036	20__30287711	1
157275	20__29581036	20__30288285	1
157276	20__29581036	20__30296567	1
157277	20__29581036	20__30300404	1
157278	20__29581036	20__30301074	1
157279	20__29581036	20__30301197	1
157280	20__29581036	20__30302065	1
157281	20__29581036	20__30302120	1
157282	20__29581036	20__30302408	1
157284	20__29581036	20__30303262	1
157285	20__29581036	20__30303731	1
157286	20__29581036	20__30305791	1
157287	20__29581036	20__30306022	1
157288	20__29581036	20__30306028	1
157289	20__29581036	20__30308113	1
157291	20__29581036	20__30310413	1
157292	20__29581036	20__30311376	1
157293	20__29581036	20__30330270	1
157294	20__29581036	20__30330280	1
157295	20__29581036	20__30330607	1
157296	20__29581036	20__30331222	1
157297	20__29581036	20__30333000	1
157298	20__29581036	20__30333510	1
157299	20__29581036	20__30333927	1
157300	20__29581036	20__30334149	1
157301	20__29581036	20__30336595	1
157302	20__29581036	20__30339264	1
157303	20__29581036	20__30339745	1
157304	20__29581036	20__30340768	1
157305	20__29581036	20__30341338	1
157306	20__29581036	20__30341636	0.9671
157307	20__29581036	20__30341646	0.9671
157308	20__29581036	20__30342137	1
157310	20__29581036	20__30343112	1
157311	20__29581036	20__30343470	1
157312	20__29581036	20__30345279	1
157313	20__29581036	20__30346560	1
157314	20__29581036	20__30346901	0.9671
157315	20__29581036	20__30347814	1
157316	20__29581036	20__30349326	1
157317	20__29581036	20__30351512	1
157318	20__29581036	20__30353177	1
157319	20__29581036	20__30359832	1
157320	20__29581036	20__30361506	1
157321	20__29581036	20__30361967	1
157322	20__29581036	20__30362337	1
157323	20__29581036	20__30362746	1
157324	20__29581036	20__30363470	1
157325	20__29581036	20__30367302	1
157326	20__29581036	20__30367887	1
157327	20__29581036	20__30368374	1
157328	20__29581036	20__30369191	1
157330	20__29581036	20__30369889	0.9671
157331	20__29581036	20__30370228	1
157332	20__29581036	20__30370279	1
157333	20__29581036	20__30370845	1
157334	20__29581036	20__30371243	1
157335	20__29581036	20__30372527	1
157336	20__29581036	20__30373008	1
157337	20__29581036	20__30384185	1
157338	20__29581036	20__30386029	1
157339	20__29581036	20__30387154	1
157340	20__29581036	20__30387250	0.9671
157341	20__29581036	20__30387309	1
157342	20__29581036	20__30388075	1
157343	20__29581036	20__30388154	1
157344	20__29581036	20__30388232	1
157345	20__29581036	20__30389064	1
157346	20__29581036	20__30391377	1
157347	20__29581036	20__30393587	1
157348	20__29581036	20__30395254	0.9671
157349	20__29581036	20__30395548	1
157350	20__29581036	20__30395788	1
157351	20__29581036	20__30396361	1
157353	20__29581036	20__30401293	0.9671
157354	20__29581036	20__30401811	1
157355	20__29581036	20__30402026	1
157356	20__29581036	20__30402136	1
157357	20__29581036	20__30403737	1
157358	20__29581036	20__30403979	1
157359	20__29581036	20__30405142	1
157360	20__29581036	20__30405181	1
157361	20__29581036	20__30405596	1
157362	20__29581036	20__30406785	1
157363	20__29581036	20__30407969	1
157364	20__29581036	20__30410243	1
157365	20__29581036	20__30411045	1
157366	20__29581036	20__30412045	1
157367	20__29581036	20__30416214	1
157368	20__29581036	20__30420898	1
157369	20__29581036	20__30422370	1
157370	20__29581036	20__30423837	1
157371	20__29581036	20__30427459	1
157372	20__29581036	20__30428144	1
157373	20__29581036	20__30429277	1
157374	20__29581036	20__30430000	1
157375	20__29581036	20__30430400	1
157376	20__29581036	20__30432891	1
157377	20__29581036	20__30432955	1
157378	20__29581036	20__30435276	1
157379	20__29581036	20__30435917	1
157380	20__29581036	20__30436818	1
157381	20__29581036	20__30441853	1
157382	20__29581036	20__30448976	1
157383	20__29581036	20__30451800	1
157384	20__29581036	20__30452993	1
157385	20__29581036	20__30458675	1
157386	20__29581036	20__30462208	1
157387	20__29581036	20__30462670	1
157390	20__29581036	20__30469912	1
157391	20__29581036	20__30474286	1
157392	20__29581036	20__30474554	1
157394	20__29581036	20__30475879	1
157396	20__29581036	20__30479626	0.966096
157397	20__29581036	20__30479913	1
157398	20__29581036	20__30482426	1
157399	20__29581036	20__30482714	0.966096
157400	20__29581036	20__30503051	1
157401	20__29581036	20__30503135	1
157402	20__29581036	20__30506467	1
157403	20__29581036	20__30507403	1
157404	20__29581036	20__30508134	1
157405	20__29581036	20__30510303	1
157406	20__29581036	20__30512655	1
157409	20__29581036	20__30534203	0.966096
157410	20__29581036	20__30545143	1
157411	20__29581036	20__30553436	1
157412	20__29581036	20__30607042	1
157413	20__29581036	20__30607297	0.9671
157414	20__29581036	20__30607505	1
157415	20__29581036	20__30607702	1
157416	20__29581036	20__30608070	1
157417	20__29581036	20__30608824	1
157419	20__29581036	20__30617686	1
157420	20__29581036	20__30617798	1
157421	20__29581036	20__30622580	1
157422	20__29581036	20__30626716	1
157423	20__29581036	20__30628507	1
157424	20__29581036	20__30635752	1
157425	20__29581036	20__30639007	1
157426	20__29581036	20__30639075	0.966096
157427	20__29581036	20__30646888	1
157428	20__29581036	20__30646890	1
157429	20__29581036	20__30647173	1
157430	20__29581036	20__30647695	1
157431	20__29581036	20__30649201	1
157432	20__29581036	20__30650238	1
157433	20__29581036	20__30650344	1
157434	20__29581036	20__30651022	0.9671
157435	20__29581036	20__30652849	1
157436	20__29581036	20__30654948	1
157437	20__29581036	20__30657219	1
157438	20__29581036	20__30663339	1
157439	20__29581036	20__30665798	1
157440	20__29581036	20__30668285	1
157441	20__29581036	20__30668613	1
157442	20__29581036	20__30670532	1
157443	20__29581036	20__30670659	1
157444	20__29581036	20__30670985	1
157445	20__29581036	20__30673016	1
157446	20__29581036	20__30673966	1
157447	20__29581036	20__30674015	1
157448	20__29581036	20__30674124	1
[truncated: 63,536 more rows]
