# Supplementary material for: Genetic Analysis of Soybean Flower Size Phenotypes Based on Computer Vision and Genome-Wide Association Studies
Source: Int J Mol Sci. 2024 Jul 11;25(14):7622. doi: 10.3390/ijms25147622 (PMC11277310; doi:10.3390/ijms25147622)
Supplement: Supplementary file 1 [file ijms-25-07622-s001.zip › Supplementary Table/Supplementary Table S5 Candidate gene annotation information.xls]

## Sheet: Sheet1
Gmax 2.0 Primary Protein ID	Protein Length (AA)	Gene Ontology Biological Process IDs	Gene Ontology Biological Process Descriptions	Gene Ontology Molecular Function IDs	Gene Ontology Molecular Function Descriptions	Gene Ontology Cellular Component IDs	Gene Ontology Cellular Component Descriptions	PFAM IDs	PFAM_Descriptions
Glyma.07G231600	149	GO:0008150 GO:0048441 GO:0048443 GO:0048481	biological process; ovule development; petal development; stamen development	GO:0003676	nucleic acid binding	GO:0005737	cytoplasm	NA	NA
Glyma.07G231700	285	NA	NA	NA	NA	NA	NA	NA	NA
Glyma.07G231800	975	GO:0000184 GO:0007126 GO:0090306	meiosis; nuclear-transcribed mRNA catabolic process, nonsense-mediated decay; spindle assembly involved in meiosis	GO:0003674	molecular function	GO:0000932 GO:0005634	cytoplasmic mRNA processing body; nucleus	PF10374	Telomerase activating protein Est1
Glyma.07G231900	141	GO:0016192	vesicle-mediated transport	GO:0003674	molecular function	GO:0005886	plasma membrane	PF04178	Got1/Sft2-like family
Glyma.07G232000	248	GO:0008150	biological process	GO:0003674	molecular function	NA	NA	NA	NA
Glyma.07G232100	50	NA	NA	NA	NA	NA	NA	NA	NA
Glyma.07G232200	894	GO:0008150	biological process	GO:0008270	zinc ion binding	GO:0005634	nucleus	NA	NA
Glyma.07G232300	227	NA	NA	NA	NA	NA	NA	NA	NA
Glyma.07G232400	542	GO:0006468 GO:0006499 GO:0046777 GO:0080092	N-terminal protein myristoylation; protein autophosphorylation; protein phosphorylation; regulation of pollen tube growth	GO:0004672 GO:0004674 GO:0004683 GO:0005509 GO:0005524 GO:0016301 GO:0016772	ATP binding; calcium ion binding; calmodulin-dependent protein kinase activity; kinase activity; protein kinase activity; protein serine/threonine kinase activity; transferase activity, transferring phosphorus-containing groups	GO:0005634 GO:0005737 GO:0005886	cytoplasm; nucleus; plasma membrane	PF00069 PF00036	Protein kinase domain; EF hand
Glyma.07G232500	427	GO:0002229 GO:0034635 GO:0046686	defense response to oomycetes; glutathione transport; response to cadmium ion	NA	NA	GO:0009507 GO:0009536	chloroplast; plastid	NA	NA
Glyma.07G232600	116	GO:0008150	biological process	GO:0003674	molecular function	GO:0005634	nucleus	PF05627	Cleavage site for pathogenic type III effector avirulence factor Avr
Glyma.07G232700	181	NA	NA	NA	NA	NA	NA	NA	NA
Glyma.07G232800	257	GO:0008150	biological process	GO:0003674	molecular function	GO:0005634	nucleus	PF07572	Bucentaur or craniofacial development
Glyma.07G232900	501	GO:0006096 GO:0006486 GO:0009060 GO:0009627 GO:0009744 GO:0009749 GO:0009750 GO:0034976 GO:0045454 GO:0046686 GO:0055114	aerobic respiration; cell redox homeostasis; glycolysis; oxidation-reduction process; protein glycosylation; response to cadmium ion; response to endoplasmic reticulum stress; response to fructose stimulus; response to glucose stimulus; response to sucrose stimulus; systemic acquired resistance	GO:0004148 GO:0005507 GO:0005524 GO:0008270 GO:0009055 GO:0016491 GO:0016668 GO:0050660 GO:0050897	ATP binding; cobalt ion binding; copper ion binding; dihydrolipoyl dehydrogenase activity; electron carrier activity; flavin adenine dinucleotide binding; oxidoreductase activity; oxidoreductase activity, acting on a sulfur group of donors, NAD(P) as acceptor; zinc ion binding	GO:0005739 GO:0005747 GO:0005759 GO:0009507 GO:0048046	apoplast; chloroplast; mitochondrial matrix; mitochondrial respiratory chain complex I; mitochondrion	PF07992 PF00070 PF02852	Pyridine nucleotide-disulphide oxidoreductase; Pyridine nucleotide-disulphide oxidoreductase; Pyridine nucleotide-disulphide oxidoreductase, dimerisation domain
Glyma.07G233000	387	GO:0006470	protein dephosphorylation	GO:0003824 GO:0004722	catalytic activity; protein serine/threonine phosphatase activity	GO:0008287	protein serine/threonine phosphatase complex	PF00481	Protein phosphatase 2C
Glyma.07G233100	4229	GO:0007165 GO:0008104	protein localization; signal transduction	GO:0035091	phosphatidylinositol binding	GO:0009506 GO:0009507	chloroplast; plasmodesma	PF06650 PF06101	Protein of unknown function (DUF1162); Plant protein of unknown function (DUF946)
Glyma.07G233200	695	GO:0006306	DNA methylation	GO:0008168	methyltransferase activity	GO:0005634	nucleus	PF00145	C-5 cytosine-specific DNA methylase
Glyma.07G233300	104	NA	NA	NA	NA	NA	NA	NA	NA
Glyma.07G233400	696	GO:0008150	biological process	GO:0003674	molecular function	GO:0005634	nucleus	PF04146	YT521-B-like domain
Glyma.07G233500	1101	GO:0000059 GO:0006886	intracellular protein transport; protein import into nucleus, docking	GO:0008565	protein transporter activity	GO:0005634 GO:0005643 GO:0005737	cytoplasm; nuclear pore; nucleus	NA	NA
Glyma.07G233600	295	GO:0008150	biological process	GO:0003674	molecular function	GO:0005576	extracellular region	NA	NA
Glyma.07G233700	311	GO:0008150	biological process	GO:0003674	molecular function	GO:0005634	nucleus	PF00917	MATH domain
Glyma.07G233800	393	GO:0006556 GO:0006970 GO:0046686 GO:0071281	S-adenosylmethionine biosynthetic process; cellular response to iron ion; response to cadmium ion; response to osmotic stress	GO:0004478 GO:0005507 GO:0005524	ATP binding; copper ion binding; methionine adenosyltransferase activity	GO:0005618 GO:0005730 GO:0005737 GO:0005829 GO:0009506 GO:0070062	cell wall; cytoplasm; cytosol; extracellular vesicular exosome; nucleolus; plasmodesma	PF02772 PF00438 PF02773	S-adenosylmethionine synthetase, central domain; S-adenosylmethionine synthetase, N-terminal domain; S-adenosylmethionine synthetase, C-terminal domain
Glyma.07G233900	1438	GO:0000041 GO:0006855 GO:0009926 GO:0010359 GO:0048364 GO:0071366	auxin polar transport; cellular response to indolebutyric acid stimulus; drug transmembrane transport; regulation of anion channel activity; root development; transition metal ion transport	GO:0000166 GO:0005215 GO:0005524 GO:0016887 GO:0017111 GO:0042626	ATP binding; ATPase activity; ATPase activity, coupled to transmembrane movement of substances; nucleoside-triphosphatase activity; nucleotide binding; transporter activity	GO:0005886 GO:0009506 GO:0016020	membrane; plasma membrane; plasmodesma	PF01061 PF08370 PF00005	ABC-2 type transporter; Plant PDR ABC transporter associated; ABC transporter
Glyma.07G234000	505	GO:0000041 GO:0006855 GO:0009926 GO:0010359 GO:0048364 GO:0071366	auxin polar transport; cellular response to indolebutyric acid stimulus; drug transmembrane transport; regulation of anion channel activity; root development; transition metal ion transport	GO:0000166 GO:0005215 GO:0005524 GO:0016887 GO:0017111 GO:0042626	ATP binding; ATPase activity; ATPase activity, coupled to transmembrane movement of substances; nucleoside-triphosphatase activity; nucleotide binding; transporter activity	GO:0005886 GO:0009506 GO:0016020	membrane; plasma membrane; plasmodesma	PF01061	ABC-2 type transporter
Glyma.07G234100	122	NA	NA	NA	NA	NA	NA	NA	NA
Glyma.07G234200	1040	GO:0006355 GO:0032880 GO:0042744	hydrogen peroxide catabolic process; regulation of protein localization; regulation of transcription, DNA-dependent	GO:0003677 GO:0003700	DNA binding; sequence-specific DNA binding transcription factor activity	GO:0005634	nucleus	PF03110	SBP domain
Glyma.07G234300	361	GO:0006468	protein phosphorylation	GO:0004672 GO:0004674 GO:0004713 GO:0005524 GO:0016301 GO:0016772	ATP binding; kinase activity; protein kinase activity; protein serine/threonine kinase activity; protein tyrosine kinase activity; transferase activity, transferring phosphorus-containing groups	GO:0005886	plasma membrane	PF07714	Protein tyrosine kinase
Glyma.07G234400	158	GO:0008150	biological process	NA	NA	GO:0005634 GO:0005737	cytoplasm; nucleus	PF04398	Protein of unknown function, DUF538
Glyma.07G234500	505	GO:0006468 GO:0046777	protein autophosphorylation; protein phosphorylation	GO:0004672 GO:0004674 GO:0005524 GO:0016301 GO:0016772	ATP binding; kinase activity; protein kinase activity; protein serine/threonine kinase activity; transferase activity, transferring phosphorus-containing groups	GO:0005886	plasma membrane	PF00069	Protein kinase domain
Glyma.07G234600	78	NA	NA	NA	NA	NA	NA	NA	NA
Glyma.07G234700	232	GO:0008150	biological process	GO:0003674	molecular function	GO:0005575	cellular component	PF00023	Ankyrin repeat
Glyma.07G234800	814	GO:0031425	chloroplast RNA processing	NA	NA	GO:0009507	chloroplast	PF01535	PPR repeat
Glyma.07G234900	845	GO:0008150	biological process	GO:0003674	molecular function	GO:0005634	nucleus	NA	NA
Glyma.07G235000	161	GO:0006777	Mo-molybdopterin cofactor biosynthetic process	GO:0003674	molecular function	GO:0005737	cytoplasm	PF02391	MoaE protein
Glyma.07G235100	189	GO:0006777	Mo-molybdopterin cofactor biosynthetic process	GO:0003674	molecular function	GO:0005737	cytoplasm	PF02391	MoaE protein
Glyma.07G235200	431	GO:0006461 GO:0006626 GO:0045039 GO:0051205	protein complex assembly; protein import into mitochondrial inner membrane; protein insertion into membrane; protein targeting to mitochondrion	GO:0015450	P-P-bond-hydrolysis-driven protein transmembrane transporter activity	GO:0005739 GO:0005743 GO:0016020	membrane; mitochondrial inner membrane; mitochondrion	PF02096	60Kd inner membrane protein
Glyma.07G235300	90	GO:0001944 GO:0007165 GO:0010078 GO:0048364	maintenance of root meristem identity; root development; signal transduction; vasculature development	GO:0005102 GO:0033612	receptor binding; receptor serine/threonine kinase binding	GO:0005739 GO:0048046	apoplast; mitochondrion	NA	NA
Glyma.07G235400	434	GO:0006551	leucine metabolic process	GO:0003824 GO:0004419	catalytic activity; hydroxymethylglutaryl-CoA lyase activity	GO:0005739	mitochondrion	PF00682	HMGL-like
Glyma.07G235500	400	GO:0008150	biological process	GO:0003674	molecular function	GO:0005576	extracellular region	PF00646	F-box domain
Glyma.07G235600	267	GO:0006355 GO:0008356 GO:0009408	asymmetric cell division; regulation of transcription, DNA-dependent; response to heat	GO:0003677 GO:0003700 GO:0043565	DNA binding; sequence-specific DNA binding; sequence-specific DNA binding transcription factor activity	GO:0005634	nucleus	PF00447	HSF-type DNA-binding
Glyma.07G235700	105	GO:0006098 GO:0006364 GO:0009773 GO:0009902 GO:0010027 GO:0015995 GO:0019288 GO:0034660	chlorophyll biosynthetic process; chloroplast relocation; isopentenyl diphosphate biosynthetic process, mevalonate-independent pathway; ncRNA metabolic process; pentose-phosphate shunt; photosynthetic electron transport in photosystem I; rRNA processing; thylakoid membrane organization	GO:0003723	RNA binding	GO:0005739 GO:0009507 GO:0009570 GO:0009579 GO:0016020	chloroplast; chloroplast stroma; membrane; mitochondrion; thylakoid	PF00575	S1 RNA binding domain
Glyma.07G235800	1027	GO:0006464 GO:0016567 GO:0042787	cellular protein modification process; protein ubiquitination; protein ubiquitination involved in ubiquitin-dependent protein catabolic process	GO:0004842 GO:0016881	acid-amino acid ligase activity; ubiquitin-protein ligase activity	GO:0000151 GO:0005622 GO:0005634	intracellular; nucleus; ubiquitin ligase complex	PF00632	HECT-domain (ubiquitin-transferase)
Glyma.10G234500	1373	GO:0006508 GO:0008152 GO:0009630	gravitropism; metabolic process; proteolysis	GO:0004252 GO:0008240	serine-type endopeptidase activity; tripeptidyl-peptidase activity	GO:0005737 GO:0005773 GO:0005774 GO:0009507 GO:0016020 GO:0022626	chloroplast; cytoplasm; cytosolic ribosome; membrane; vacuolar membrane; vacuole	PF12580 PF00082	Tripeptidyl peptidase II ; Subtilase family
Glyma.10G234600	520	GO:0055114	oxidation-reduction process	GO:0005506 GO:0009055 GO:0016705 GO:0019825 GO:0020037	electron carrier activity; heme binding; iron ion binding; oxidoreductase activity, acting on paired donors, with incorporation or reduction of molecular oxygen; oxygen binding	NA	NA	PF00067	Cytochrome P450
Glyma.10G234700	519	GO:0055114	oxidation-reduction process	GO:0005506 GO:0009055 GO:0016705 GO:0019825 GO:0020037	electron carrier activity; heme binding; iron ion binding; oxidoreductase activity, acting on paired donors, with incorporation or reduction of molecular oxygen; oxygen binding	NA	NA	PF00067	Cytochrome P450
Glyma.10G234800	519	GO:0006351	transcription, DNA-dependent	GO:0003677 GO:0003899	DNA-directed RNA polymerase activity; DNA binding	GO:0005634	nucleus	PF05645 PF08221	RNA polymerase III subunit RPC82; RNA polymerase III subunit RPC82 helix-turn-helix domain
Glyma.10G234900	79	NA	NA	NA	NA	NA	NA	NA	NA
Glyma.10G235000	195	GO:0008150	biological process	GO:0003674	molecular function	NA	NA	PF06521	PAR1 protein
Glyma.10G235100	449	GO:0006094 GO:0006184 GO:0007010 GO:0007017 GO:0007018 GO:0009409 GO:0009651 GO:0010498 GO:0010583 GO:0051258	GTP catabolic process; cytoskeleton organization; gluconeogenesis; microtubule-based movement; microtubule-based process; proteasomal protein catabolic process; protein polymerization; response to cold; response to cyclopentenone; response to salt stress	GO:0003924 GO:0005198 GO:0005200 GO:0005515 GO:0005525	GTP binding; GTPase activity; protein binding; structural constituent of cytoskeleton; structural molecule activity	GO:0005737 GO:0005794 GO:0005874 GO:0016020 GO:0043234 GO:0045298	Golgi apparatus; cytoplasm; membrane; microtubule; protein complex; tubulin complex	PF03953 PF00091	Tubulin C-terminal domain; Tubulin/FtsZ family, GTPase domain
Glyma.10G235200	268	GO:0009560	embryo sac egg cell differentiation	GO:0003676 GO:0008270	nucleic acid binding; zinc ion binding	GO:0005634	nucleus	PF00098	Zinc knuckle
Glyma.10G235300	883	GO:0009560	embryo sac egg cell differentiation	GO:0003676 GO:0008270	nucleic acid binding; zinc ion binding	GO:0005634	nucleus	NA	NA
Glyma.10G235400	114	NA	NA	NA	NA	NA	NA	NA	NA
Glyma.10G235500	138	GO:0008150	biological process	GO:0003779	actin binding	GO:0005622 GO:0005634 GO:0005884	actin filament; intracellular; nucleus	PF00241	Cofilin/tropomyosin-type actin-binding protein
Glyma.10G235600	244	GO:0006468	protein phosphorylation	GO:0004672 GO:0004674 GO:0005524 GO:0016301 GO:0016772	ATP binding; kinase activity; protein kinase activity; protein serine/threonine kinase activity; transferase activity, transferring phosphorus-containing groups	GO:0005886	plasma membrane	PF00139	Legume lectin domain
Glyma.10G235700	103	NA	NA	GO:0046872	metal ion binding	GO:0005575	cellular component	NA	NA
Glyma.10G235800	88	NA	NA	NA	NA	NA	NA	NA	NA
Glyma.10G235900	481	GO:0008150	biological process	GO:0003674	molecular function	GO:0005739	mitochondrion	PF01535	PPR repeat
Glyma.10G236000	516	GO:0009409 GO:0009414 GO:0009651 GO:0009737 GO:0009738 GO:0010150	abscisic acid mediated signaling pathway; leaf senescence; response to abscisic acid stimulus; response to cold; response to salt stress; response to water deprivation	GO:0003674	molecular function	GO:0005737	cytoplasm	NA	NA
Glyma.10G236100	911	GO:0008150	biological process	GO:0003674	molecular function	GO:0009507	chloroplast	NA	NA
Glyma.10G236200	232	GO:0000271 GO:0009825 GO:0009932 GO:0010817 GO:0019344 GO:0043481 GO:0048767 GO:0071555	anthocyanin accumulation in tissues in response to UV light; cell tip growth; cell wall organization; cysteine biosynthetic process; multidimensional cell growth; polysaccharide biosynthetic process; regulation of hormone levels; root hair elongation	GO:0005515 GO:0008805	carbon-monoxide oxygenase activity; protein binding	GO:0005576 GO:0005773 GO:0009507 GO:0016021	chloroplast; extracellular region; integral to membrane; vacuole	PF03188	Eukaryotic cytochrome b561
Glyma.10G236300	195	GO:0008150 GO:0042546	biological process; cell wall biogenesis	GO:0003677	DNA binding	GO:0005634	nucleus	PF03763 PF03766	Remorin, C-terminal region ; Remorin, N-terminal region
Glyma.10G236400	310	GO:0006355 GO:0009751 GO:0009753 GO:0009909 GO:0048443	regulation of flower development; regulation of transcription, DNA-dependent; response to jasmonic acid stimulus; response to salicylic acid stimulus; stamen development	GO:0003677 GO:0003700	DNA binding; sequence-specific DNA binding transcription factor activity	GO:0005634	nucleus	PF00249	Myb-like DNA-binding domain
Glyma.10G236500	170	GO:0006810 GO:0016192	transport; vesicle-mediated transport	GO:0003674	molecular function	GO:0005634 GO:0016021	integral to membrane; nucleus	NA	NA
Glyma.10G236600	271	GO:0006355 GO:0009751	regulation of transcription, DNA-dependent; response to salicylic acid stimulus	GO:0003677 GO:0003700	DNA binding; sequence-specific DNA binding transcription factor activity	GO:0005634	nucleus	PF00249	Myb-like DNA-binding domain
Glyma.10G236700	74	GO:0008150	biological process	GO:0005515	protein binding	GO:0005634	nucleus	NA	NA
Glyma.10G236800	426	GO:0000710 GO:0006200 GO:0006298 GO:0007126 GO:0007129 GO:0007131 GO:0009410 GO:0043570 GO:0048522	ATP catabolic process; maintenance of DNA repeat elements; meiosis; meiotic mismatch repair; mismatch repair; positive regulation of cellular process; reciprocal meiotic recombination; response to xenobiotic stimulus; synapsis	GO:0000404 GO:0003684 GO:0005515 GO:0008094 GO:0030983	DNA-dependent ATPase activity; damaged DNA binding; loop DNA binding; mismatched DNA binding; protein binding	GO:0000228 GO:0005634 GO:0032300	mismatch repair complex; nuclear chromosome; nucleus	PF00488	MutS domain V
Glyma.10G236900	330	GO:0008150	biological process	GO:0003674	molecular function	GO:0005634	nucleus	NA	NA
Glyma.10G237000	236	GO:0006888 GO:0030308 GO:0048523	ER to Golgi vesicle-mediated transport; negative regulation of cell growth; negative regulation of cellular process	GO:0005496 GO:0020037	heme binding; steroid binding	GO:0005783 GO:0005794 GO:0005886	Golgi apparatus; endoplasmic reticulum; plasma membrane	PF00173	Cytochrome b5-like Heme/Steroid binding domain
Glyma.10G237100	87	NA	NA	NA	NA	NA	NA	NA	NA
Glyma.10G237200	77	NA	NA	NA	NA	NA	NA	NA	NA
Glyma.10G237300	274	NA	NA	NA	NA	NA	NA	NA	NA
Glyma.10G237400	157	GO:0009966 GO:0043666 GO:0080163	regulation of phosphoprotein phosphatase activity; regulation of protein serine/threonine phosphatase activity; regulation of signal transduction	GO:0004864	protein phosphatase inhibitor activity	GO:0005634	nucleus	PF04979	Protein phosphatase inhibitor 2 (IPP-2)
Glyma.10G237500	206	GO:0005975	carbohydrate metabolic process	GO:0030246	carbohydrate binding	NA	NA	NA	NA
Glyma.10G237600	151	NA	NA	NA	NA	NA	NA	NA	NA
Glyma.10G237700	453	NA	NA	NA	NA	GO:0005576	extracellular region	PF10268	Predicted transmembrane protein 161AB
Glyma.10G237800	290	GO:0002679 GO:0006355 GO:0010200 GO:0035556	intracellular signal transduction; regulation of transcription, DNA-dependent; respiratory burst involved in defense response; response to chitin	GO:0003677 GO:0003700 GO:0043565	DNA binding; sequence-specific DNA binding; sequence-specific DNA binding transcription factor activity	GO:0005634	nucleus	PF00447	HSF-type DNA-binding
Glyma.10G237900	1270	GO:0002237 GO:0006468 GO:0007165 GO:0009556 GO:0010103 GO:0010234 GO:0048443	anther wall tapetum cell fate specification; microsporogenesis; protein phosphorylation; response to molecule of bacterial origin; signal transduction; stamen development; stomatal complex morphogenesis	GO:0004672 GO:0004674 GO:0004713 GO:0005515 GO:0005524 GO:0016301 GO:0016772 GO:0019199	ATP binding; kinase activity; protein binding; protein kinase activity; protein serine/threonine kinase activity; protein tyrosine kinase activity; transferase activity, transferring phosphorus-containing groups; transmembrane receptor protein kinase activity	GO:0009507 GO:0016020	chloroplast; membrane	PF08263 PF07714 PF00560	Leucine rich repeat N-terminal domain; Protein tyrosine kinase; Leucine Rich Repeat
Glyma.10G238000	513	GO:0006499 GO:0016567	N-terminal protein myristoylation; protein ubiquitination	GO:0004842 GO:0008270	ubiquitin-protein ligase activity; zinc ion binding	GO:0005737	cytoplasm	PF00023	Ankyrin repeat
Glyma.10G238100	766	GO:0006473 GO:0042335 GO:0043481 GO:0048364 GO:0048765	anthocyanin accumulation in tissues in response to UV light; cuticle development; protein acetylation; root development; root hair cell differentiation	GO:0003700 GO:0043565	sequence-specific DNA binding; sequence-specific DNA binding transcription factor activity	GO:0005634	nucleus	PF01852 PF00046	START domain; Homeobox domain
Glyma.10G238200	331	GO:0006508	proteolysis	GO:0004252	serine-type endopeptidase activity	GO:0005794 GO:0009506 GO:0016021	Golgi apparatus; integral to membrane; plasmodesma	PF01694	Rhomboid family
Glyma.10G238300	465	NA	NA	GO:0005516	calmodulin binding	GO:0005634	nucleus	PF00612	IQ calmodulin-binding motif
Glyma.10G238400	73	GO:0006412	translation	GO:0003723 GO:0003735	RNA binding; structural constituent of ribosome	GO:0000312 GO:0005622 GO:0005840 GO:0009507 GO:0015935	chloroplast; intracellular; plastid small ribosomal subunit; ribosome; small ribosomal subunit	PF00177	Ribosomal protein S7p/S5e
Glyma.10G238500	860	GO:0009639	response to red or far red light	GO:0008270	zinc ion binding	GO:0005634	nucleus	PF03101 PF10551	FAR1 DNA-binding domain; MULE transposase domain
Glyma.10G238600	147	GO:0000394 GO:0006351 GO:0006366	RNA splicing, via endonucleolytic cleavage and ligation; transcription, DNA-dependent; transcription from RNA polymerase II promoter	GO:0003677 GO:0003899	DNA-directed RNA polymerase activity; DNA binding	GO:0000418 GO:0000419 GO:0005634 GO:0005665 GO:0030880	DNA-directed RNA polymerase II, core complex; DNA-directed RNA polymerase IV complex; DNA-directed RNA polymerase V complex; RNA polymerase complex; nucleus	PF01192	RNA polymerase Rpb6
Glyma.10G238700	299	GO:0006499 GO:0009611 GO:0009744 GO:0009750	N-terminal protein myristoylation; response to fructose stimulus; response to sucrose stimulus; response to wounding	GO:0005515 GO:0030246	carbohydrate binding; protein binding	GO:0005634	nucleus	NA	NA
Glyma.10G238800	302	GO:0009089 GO:0009773 GO:0009965 GO:0010103 GO:0010207 GO:0016556 GO:0019684 GO:0030154 GO:0042742 GO:0045893 GO:0055114	cell differentiation; defense response to bacterium; leaf morphogenesis; lysine biosynthetic process via diaminopimelate; mRNA modification; oxidation-reduction process; photosynthesis, light reaction; photosynthetic electron transport in photosystem I; photosystem II assembly; positive regulation of transcription, DNA-dependent; stomatal complex morphogenesis	GO:0000166 GO:0008839 GO:0070402	4-hydroxy-tetrahydrodipicolinate reductase; NADPH binding; nucleotide binding	GO:0009507 GO:0009570	chloroplast; chloroplast stroma	PF01113 PF05173	Dihydrodipicolinate reductase, N-terminus; Dihydrodipicolinate reductase, C-terminus
Glyma.10G238900	271	GO:0006833 GO:0009651 GO:0009750 GO:0030003 GO:0048767 GO:0070838	cellular cation homeostasis; divalent metal ion transport; response to fructose stimulus; response to salt stress; root hair elongation; water transport	GO:0051087	chaperone binding	GO:0005739	mitochondrion	PF02179	BAG domain
Glyma.10G239000	531	GO:0006855 GO:0055085	drug transmembrane transport; transmembrane transport	GO:0005215 GO:0015238 GO:0015297	antiporter activity; drug transmembrane transporter activity; transporter activity	GO:0005886 GO:0016020	membrane; plasma membrane	PF01554	MatE
Glyma.10G239100	375	GO:0000398 GO:0008380	RNA splicing; mRNA splicing, via spliceosome	GO:0000166 GO:0003676 GO:0003723	RNA binding; nucleic acid binding; nucleotide binding	GO:0005634 GO:0005681 GO:0016607	nuclear speck; nucleus; spliceosomal complex	PF00076	RNA recognition motif. (a.k.a. RRM, RBD, or RNP domain)
Glyma.10G239200	386	GO:0008150	biological process	GO:0003674	molecular function	GO:0009507	chloroplast	PF01963	TraB family
Glyma.10G239300	206	GO:0006355 GO:0045893 GO:0050832	defense response to fungus; positive regulation of transcription, DNA-dependent; regulation of transcription, DNA-dependent	GO:0003677 GO:0003700	DNA binding; sequence-specific DNA binding transcription factor activity	GO:0005634	nucleus	PF00847	AP2 domain
Glyma.10G239400	206	GO:0006355	regulation of transcription, DNA-dependent	GO:0003677 GO:0003700	DNA binding; sequence-specific DNA binding transcription factor activity	GO:0005634	nucleus	PF00847	AP2 domain
Glyma.10G239500	1089	GO:0006418 GO:0006438 GO:0009793	embryo development ending in seed dormancy; tRNA aminoacylation for protein translation; valyl-tRNA aminoacylation	GO:0000166 GO:0004812 GO:0004832 GO:0005524	ATP binding; aminoacyl-tRNA ligase activity; nucleotide binding; valine-tRNA ligase activity	GO:0005737 GO:0005739 GO:0005829 GO:0009507	chloroplast; cytoplasm; cytosol; mitochondrion	PF00133 PF08264	tRNA synthetases class I (I, L, M and V); Anticodon-binding domain of tRNA
Glyma.10G239600	466	GO:0006468 GO:0046777	protein autophosphorylation; protein phosphorylation	GO:0004672 GO:0004674 GO:0005524 GO:0016301 GO:0016772	ATP binding; kinase activity; protein kinase activity; protein serine/threonine kinase activity; transferase activity, transferring phosphorus-containing groups	GO:0005634	nucleus	PF00069	Protein kinase domain
Glyma.10G239700	101	GO:0016998	cell wall macromolecule catabolic process	GO:0003674	molecular function	GO:0005576	extracellular region	NA	NA
Glyma.10G239800	481	GO:0006066 GO:0048441 GO:0048443 GO:0048481 GO:0055114	alcohol metabolic process; ovule development; oxidation-reduction process; petal development; stamen development	GO:0008812 GO:0016614 GO:0016832 GO:0050660	aldehyde-lyase activity; choline dehydrogenase activity; flavin adenine dinucleotide binding; oxidoreductase activity, acting on CH-OH group of donors	GO:0009507	chloroplast	PF05199 PF00732	GMC oxidoreductase; GMC oxidoreductase
Glyma.10G239900	650	GO:0008152	metabolic process	GO:0003824 GO:0030170	catalytic activity; pyridoxal phosphate binding	NA	NA	PF00266	Aminotransferase class-V
Glyma.10G240000	596	GO:0008150	biological process	GO:0003674	molecular function	GO:0005739	mitochondrion	PF01535	PPR repeat
Glyma.10G240300	345	GO:0006979 GO:0055114	oxidation-reduction process; response to oxidative stress	GO:0004601 GO:0020037	heme binding; peroxidase activity	GO:0005576	extracellular region	PF00141	Peroxidase
Glyma.10G240400	245	GO:0055114	oxidation-reduction process	GO:0005506 GO:0016705 GO:0031418	L-ascorbic acid binding; iron ion binding; oxidoreductase activity, acting on paired donors, with incorporation or reduction of molecular oxygen	NA	NA	NA	NA
Glyma.10G240500	215	GO:0006355 GO:0009838 GO:0009909 GO:0010048 GO:0010150 GO:0043481 GO:0048440 GO:0048481 GO:0080187	abscission; anthocyanin accumulation in tissues in response to UV light; carpel development; floral organ senescence; leaf senescence; ovule development; regulation of flower development; regulation of transcription, DNA-dependent; vernalization response	GO:0003677 GO:0003700 GO:0046983	DNA binding; protein dimerization activity; sequence-specific DNA binding transcription factor activity	GO:0005634	nucleus	PF01486 PF00319	K-box region; SRF-type transcription factor (DNA-binding and dimerisation domain)
Glyma.10G240600	701	GO:0008150	biological process	GO:0003674	molecular function	GO:0005634	nucleus	NA	NA
Glyma.10G240700	256	GO:0008150	biological process	GO:0003674	molecular function	GO:0005575	cellular component	NA	NA
Glyma.10G240800	342	GO:0006014 GO:0046686	D-ribose metabolic process; response to cadmium ion	GO:0004747 GO:0016301 GO:0016773	kinase activity; phosphotransferase activity, alcohol group as acceptor; ribokinase activity	GO:0005737 GO:0005829	cytoplasm; cytosol	PF00294	pfkB family carbohydrate kinase
Glyma.10G240900	233	GO:0001708 GO:0006355 GO:0009908 GO:0010093 GO:0048440 GO:0048481 GO:0048507 GO:0048833	carpel development; cell fate specification; flower development; meristem development; ovule development; regulation of transcription, DNA-dependent; specification of floral organ identity; specification of floral organ number	GO:0003677 GO:0003700 GO:0005515 GO:0046983	DNA binding; protein binding; protein dimerization activity; sequence-specific DNA binding transcription factor activity	GO:0005634	nucleus	PF01486 PF00319	K-box region; SRF-type transcription factor (DNA-binding and dimerisation domain)
Glyma.10G241000	629	GO:0000023 GO:0000272 GO:0005975 GO:0005982 GO:0005992 GO:0006098 GO:0006874 GO:0009409 GO:0009590 GO:0009664 GO:0019252 GO:0019255 GO:0019288 GO:0019388 GO:0019760 GO:0019761 GO:0042742 GO:0043085	carbohydrate metabolic process; cellular calcium ion homeostasis; defense response to bacterium; detection of gravity; galactose catabolic process; glucose 1-phosphate metabolic process; glucosinolate biosynthetic process; glucosinolate metabolic process; isopentenyl diphosphate biosynthetic process, mevalonate-independent pathway; maltose metabolic process; pentose-phosphate shunt; plant-type ce…	GO:0000287 GO:0004614 GO:0016868	intramolecular transferase activity, phosphotransferases; magnesium ion binding; phosphoglucomutase activity	GO:0005739 GO:0005829 GO:0009507 GO:0009570 GO:0009941 GO:0010319 GO:0048046	apoplast; chloroplast; chloroplast envelope; chloroplast stroma; cytosol; mitochondrion; stromule	PF02879 PF02880 PF02878 PF00408	Phosphoglucomutase/phosphomannomutase, alpha/beta/alpha domain II; Phosphoglucomutase/phosphomannomutase, alpha/beta/alpha domain III; Phosphoglucomutase/phosphomannomutase, alpha/beta/alpha domain I; Phosphoglucomutase/phosphomannomutase, C-terminal domain
Glyma.10G241100	366	GO:0009639 GO:0009686 GO:0009739 GO:0009826 GO:0009908 GO:0055114 GO:0080167	flower development; gibberellin biosynthetic process; oxidation-reduction process; response to gibberellin stimulus; response to karrikin; response to red or far red light; unidimensional cell growth	GO:0005506 GO:0016491 GO:0016706 GO:0045544	gibberellin 20-oxidase activity; iron ion binding; oxidoreductase activity; oxidoreductase activity, acting on paired donors, with incorporation or reduction of molecular oxygen, 2-oxoglutarate as one donor, and incorporation of one atom each of oxygen into both donors	GO:0005737	cytoplasm	PF03171	2OG-Fe(II) oxygenase superfamily
Glyma.10G241200	366	GO:0006468	protein phosphorylation	GO:0004672 GO:0004713 GO:0005524 GO:0016301 GO:0016772	ATP binding; kinase activity; protein kinase activity; protein tyrosine kinase activity; transferase activity, transferring phosphorus-containing groups	GO:0005886 GO:0009506	plasma membrane; plasmodesma	PF00069	Protein kinase domain
Glyma.10G241300	254	GO:0006355	regulation of transcription, DNA-dependent	GO:0003677 GO:0003700	DNA binding; sequence-specific DNA binding transcription factor activity	GO:0005634	nucleus	PF00010	Helix-loop-helix DNA-binding domain
Glyma.10G241400	249	GO:0006355	regulation of transcription, DNA-dependent	GO:0003677 GO:0003700	DNA binding; sequence-specific DNA binding transcription factor activity	GO:0005634	nucleus	PF00010	Helix-loop-helix DNA-binding domain
Glyma.10G241500	576	GO:0006468 GO:0006612 GO:0009407 GO:0009693 GO:0009863 GO:0009867 GO:0010200 GO:0010363 GO:0010583	ethylene biosynthetic process; jasmonic acid mediated signaling pathway; protein phosphorylation; protein targeting to membrane; regulation of plant-type hypersensitive response; response to chitin; response to cyclopentenone; salicylic acid mediated signaling pathway; toxin catabolic process	GO:0004672 GO:0004674 GO:0005524 GO:0016301 GO:0016772	ATP binding; kinase activity; protein kinase activity; protein serine/threonine kinase activity; transferase activity, transferring phosphorus-containing groups	GO:0005886	plasma membrane	PF00069 PF07714	Protein kinase domain; Protein tyrosine kinase
Glyma.10G241600	783	GO:0006508 GO:0008152 GO:0008356 GO:0043086	asymmetric cell division; metabolic process; negative regulation of catalytic activity; proteolysis	GO:0004252 GO:0042802	identical protein binding; serine-type endopeptidase activity	GO:0005618 GO:0048046	apoplast; cell wall	PF05922 PF02225 PF00082	Peptidase inhibitor I9; PA domain; Subtilase family
Glyma.10G241700	482	GO:0000038 GO:0000096 GO:0000271 GO:0006546 GO:0006633 GO:0006636 GO:0006733 GO:0006766 GO:0008152 GO:0008610 GO:0008652 GO:0009072 GO:0009106 GO:0009108 GO:0009117 GO:0009409 GO:0009416 GO:0009637 GO:0009644 GO:0009695 GO:0009744 GO:0009793 GO:0009825 GO:0009826 GO:0009932 GO:0010025 GO:0010027 GO:0010114 GO:0010155 GO:0010218 GO:0010228 GO:0010817 GO:0015994 GO:0015995 GO:0016117 GO:0016226 GO:…	anthocyanin accumulation in tissues in response to UV light; aromatic amino acid family metabolic process; carotenoid biosynthetic process; cell tip growth; cell wall organization; cellular amino acid biosynthetic process; chlorophyll biosynthetic process; chlorophyll metabolic process; coenzyme biosynthetic process; cuticle development; defense response to bacterium; embryo development ending in…	GO:0003824 GO:0016747	catalytic activity; transferase activity, transferring acyl groups other than amino-acyl groups	GO:0005783 GO:0016020	endoplasmic reticulum; membrane	PF08541 PF08392	3-Oxoacyl-[acyl-carrier-protein (ACP)] synthase III C terminal ; FAE1/Type III polyketide synthase-like protein
Glyma.10G241800	488	GO:0005975 GO:0006516	carbohydrate metabolic process; glycoprotein catabolic process	GO:0003824 GO:0004560 GO:0043169	alpha-L-fucosidase activity; catalytic activity; cation binding	GO:0005576 GO:0005773	extracellular region; vacuole	PF01120	Alpha-L-fucosidase
Glyma.10G241900	698	GO:0001510 GO:0016070 GO:0051604	RNA metabolic process; RNA methylation; protein maturation	GO:0003676 GO:0003723 GO:0004386 GO:0005524 GO:0008026 GO:0017151	ATP-dependent helicase activity; ATP binding; DEAD/H-box RNA helicase binding; RNA binding; helicase activity; nucleic acid binding	GO:0005634 GO:0005730	nucleolus; nucleus	PF00270 PF00271 PF08152	DEAD/DEAH box helicase; Helicase conserved C-terminal domain; GUCT (NUC152) domain
Glyma.10G242000	189	GO:0008150 GO:0009611 GO:0009695	biological process; jasmonic acid biosynthetic process; response to wounding	GO:0003674	molecular function	GO:0005774 GO:0031225	anchored to membrane; vacuolar membrane	PF06232	Embryo-specific protein 3, (ATS3)
Glyma.10G242100	289	GO:0006007 GO:0009969	glucose catabolic process; xyloglucan biosynthetic process	GO:0003824 GO:0008378	catalytic activity; galactosyltransferase activity	GO:0005794 GO:0016020	Golgi apparatus; membrane	PF03016	Exostosin family
Glyma.10G242200	225	GO:0002679 GO:0006952 GO:0009626 GO:0009816 GO:0009817 GO:0042742 GO:0050821	defense response; defense response to bacterium; defense response to bacterium, incompatible interaction; defense response to fungus, incompatible interaction; plant-type hypersensitive response; protein stabilization; respiratory burst involved in defense response	GO:0005515 GO:0008270 GO:0051879	Hsp90 protein binding; protein binding; zinc ion binding	GO:0005634	nucleus	PF04968	CHORD
Glyma.10G242300	990	GO:0001708 GO:0002237 GO:0006468 GO:0007165 GO:0009553 GO:0009827 GO:0009860 GO:0009886 GO:0009909 GO:0009965 GO:0010103 GO:0048441 GO:0048443 GO:0048481 GO:0048507	cell fate specification; embryo sac development; leaf morphogenesis; meristem development; ovule development; petal development; plant-type cell wall modification; pollen tube growth; post-embryonic morphogenesis; protein phosphorylation; regulation of flower development; response to molecule of bacterial origin; signal transduction; stamen development; stomatal complex morphogenesis	GO:0004672 GO:0004674 GO:0004713 GO:0005524 GO:0016301 GO:0016772	ATP binding; kinase activity; protein kinase activity; protein serine/threonine kinase activity; protein tyrosine kinase activity; transferase activity, transferring phosphorus-containing groups	GO:0005576 GO:0016020	extracellular region; membrane	PF00069 PF00560 PF08263	Protein kinase domain; Leucine Rich Repeat; Leucine rich repeat N-terminal domain
Glyma.10G242400	298	GO:0008150	biological process	GO:0003674	molecular function	GO:0005618 GO:0005634	cell wall; nucleus	PF05097	Protein of unknown function (DUF688)
Glyma.10G242500	206	GO:0006355	regulation of transcription, DNA-dependent	GO:0001104	RNA polymerase II transcription cofactor activity	GO:0005634 GO:0016592	mediator complex; nucleus	PF05669	SOH1
Glyma.10G242600	466	GO:0000103 GO:0001887 GO:0006094 GO:0006096 GO:0006569 GO:0006833 GO:0006972 GO:0007030 GO:0009266 GO:0009651 GO:0009684 GO:0019761 GO:0042742 GO:0046686	Golgi organization; defense response to bacterium; gluconeogenesis; glucosinolate biosynthetic process; glycolysis; hyperosmotic response; indoleacetic acid biosynthetic process; response to cadmium ion; response to salt stress; response to temperature stimulus; selenium compound metabolic process; sulfate assimilation; tryptophan catabolic process; water transport	GO:0004781	sulfate adenylyltransferase (ATP) activity	GO:0005886 GO:0009507 GO:0009570	chloroplast; chloroplast stroma; plasma membrane	PF01747	ATP-sulfurylase
Glyma.10G242700	71	NA	NA	NA	NA	NA	NA	NA	NA
Glyma.10G242800	975	GO:0006346 GO:0007267 GO:0009616 GO:0009855 GO:0009887 GO:0009944 GO:0010014 GO:0010050 GO:0010051 GO:0010072 GO:0010073 GO:0010267 GO:0010586 GO:0016246 GO:0035019 GO:0035196 GO:0048439 GO:0048519	RNA interference; cell-cell signaling; determination of bilateral symmetry; flower morphogenesis; meristem initiation; meristem maintenance; methylation-dependent chromatin silencing; miRNA metabolic process; negative regulation of biological process; organ morphogenesis; polarity specification of adaxial/abaxial axis; primary shoot apical meristem specification; production of miRNAs involved in …	GO:0003676 GO:0003743 GO:0035198	miRNA binding; nucleic acid binding; translation initiation factor activity	GO:0005737	cytoplasm	PF08699 PF02170 PF02171	Domain of unknown function (DUF1785); PAZ domain; Piwi domain
Glyma.10G242900	61	NA	NA	NA	NA	NA	NA	NA	NA
Glyma.10G243000	1110	GO:0006468	protein phosphorylation	GO:0004672 GO:0004674 GO:0005524 GO:0016772	ATP binding; protein kinase activity; protein serine/threonine kinase activity; transferase activity, transferring phosphorus-containing groups	GO:0005634	nucleus	PF00560 PF00069	Leucine Rich Repeat; Protein kinase domain
Glyma.10G243100	274	GO:0000910 GO:0007020 GO:0007067	cytokinesis; microtubule nucleation; mitosis	GO:0005515	protein binding	GO:0005634	nucleus	NA	NA
Glyma.10G243200	346	GO:0006259 GO:0006281 GO:0006302 GO:0007126 GO:0007131 GO:0010212 GO:0051026	DNA metabolic process; DNA repair; chiasma assembly; double-strand break repair; meiosis; reciprocal meiotic recombination; response to ionizing radiation	GO:0000166 GO:0003677 GO:0003684 GO:0005515 GO:0005524 GO:0008094 GO:0017111	ATP binding; DNA-dependent ATPase activity; DNA binding; damaged DNA binding; nucleoside-triphosphatase activity; nucleotide binding; protein binding	GO:0005634	nucleus	PF08423	Rad51
Glyma.10G243300	251	GO:0006598 GO:0009698 GO:0009737 GO:0042398	cellular modified amino acid biosynthetic process; phenylpropanoid metabolic process; polyamine catabolic process; response to abscisic acid stimulus	GO:0003674	molecular function	GO:0005634 GO:0005737 GO:0005829 GO:0005886	cytoplasm; cytosol; nucleus; plasma membrane	PF12481 PF12504	Aluminium induced protein ; PF12504
Glyma.10G243400	1661	GO:0006468 GO:0006487	protein N-linked glycosylation; protein phosphorylation	GO:0004672 GO:0004713 GO:0005524 GO:0016772	ATP binding; protein kinase activity; protein tyrosine kinase activity; transferase activity, transferring phosphorus-containing groups	GO:0005634 GO:0080008	CUL4-RING ubiquitin ligase complex; nucleus	PF00400 PF00069 PF02138	WD domain, G-beta repeat; Protein kinase domain; Beige/BEACH domain
Glyma.10G243500	211	GO:0006810 GO:0016126 GO:0046520	sphingoid biosynthetic process; sterol biosynthetic process; transport	NA	NA	GO:0005773 GO:0005783 GO:0005794 GO:0016021	Golgi apparatus; endoplasmic reticulum; integral to membrane; vacuole	PF01105	emp24/gp25L/p24 family/GOLD
Glyma.10G243600	345	GO:0006094 GO:0006096 GO:0009611 GO:0009651 GO:0009805 GO:0009963 GO:0046686 GO:0055114	coumarin biosynthetic process; gluconeogenesis; glycolysis; oxidation-reduction process; positive regulation of flavonoid biosynthetic process; response to cadmium ion; response to salt stress; response to wounding	GO:0016491	oxidoreductase activity	GO:0005737 GO:0005829	cytoplasm; cytosol	PF00248	Aldo/keto reductase family
Glyma.10G243700	349	GO:0006094 GO:0006096 GO:0009611 GO:0009651 GO:0009805 GO:0009963 GO:0046686 GO:0055114	coumarin biosynthetic process; gluconeogenesis; glycolysis; oxidation-reduction process; positive regulation of flavonoid biosynthetic process; response to cadmium ion; response to salt stress; response to wounding	GO:0016491	oxidoreductase activity	GO:0005737 GO:0005829	cytoplasm; cytosol	PF00248	Aldo/keto reductase family
Glyma.10G243800	192	GO:0009409 GO:0009411 GO:0009718 GO:0009744 GO:0009813 GO:0010030 GO:0010117 GO:0010224 GO:0010380 GO:0034605 GO:0071483 GO:0071486 GO:0071490 GO:0071491 GO:0071492 GO:0080167	anthocyanin-containing compound biosynthetic process; cellular response to UV-A; cellular response to blue light; cellular response to far red light; cellular response to heat; cellular response to high light intensity; cellular response to red light; flavonoid biosynthetic process; photoprotection; positive regulation of seed germination; regulation of chlorophyll biosynthetic process; response …	GO:0016168	chlorophyll binding	GO:0009507 GO:0009535	chloroplast; chloroplast thylakoid membrane	PF00504	Chlorophyll A-B binding protein
Glyma.10G243900	723	GO:0006499 GO:0008284	N-terminal protein myristoylation; positive regulation of cell proliferation	GO:0003674	molecular function	GO:0005634	nucleus	PF09742	Dyggve-Melchior-Clausen syndrome protein
Glyma.10G244000	367	GO:0006355 GO:0009407	regulation of transcription, DNA-dependent; toxin catabolic process	GO:0003677 GO:0003700 GO:0043565	DNA binding; sequence-specific DNA binding; sequence-specific DNA binding transcription factor activity	GO:0005634	nucleus	PF00447	HSF-type DNA-binding
Glyma.10G244100	219	GO:0055114	oxidation-reduction process	GO:0010309 GO:0046872	acireductone dioxygenase [iron(II)-requiring] activity; metal ion binding	GO:0005829 GO:0005886	cytosol; plasma membrane	PF03079	ARD/ARD' family
Glyma.10G244200	397	GO:0008150	biological process	GO:0003674	molecular function	GO:0009507	chloroplast	PF12204	Domain of unknown function (DUF3598)
Glyma.10G244300	202	GO:0055114	oxidation-reduction process	GO:0010309 GO:0046872	acireductone dioxygenase [iron(II)-requiring] activity; metal ion binding	GO:0005886	plasma membrane	PF03079	ARD/ARD' family
Glyma.10G244400	347	GO:0048366 GO:0055114	leaf development; oxidation-reduction process	GO:0005515 GO:0010309	acireductone dioxygenase [iron(II)-requiring] activity; protein binding	GO:0005634	nucleus	PF09425 PF06200	Divergent CCT motif; tify domain
Glyma.10G244500	123	GO:0008150 GO:0010052 GO:0010374	biological process; guard cell differentiation; stomatal complex development	GO:0003674	molecular function	GO:0005575	cellular component	NA	NA
Glyma.10G244600	477	GO:0007165	signal transduction	GO:0005543 GO:0035091	phosphatidylinositol binding; phospholipid binding	GO:0005634	nucleus	PF05703 PF08458	Auxin canalisation; Plant pleckstrin homology-like region
Glyma.10G244700	55	NA	NA	NA	NA	NA	NA	NA	NA
Glyma.10G244800	209	GO:0008150	biological process	NA	NA	GO:0031225	anchored to membrane	NA	NA
Glyma.10G244900	174	NA	NA	GO:0008270	zinc ion binding	GO:0005634 GO:0005739	mitochondrion; nucleus	PF00097	Zinc finger, C3HC4 type (RING finger)
Glyma.10G245000	470	NA	NA	GO:0005516	calmodulin binding	GO:0005634	nucleus	PF00612	IQ calmodulin-binding motif
Glyma.10G245100	374	NA	NA	GO:0005199	structural constituent of cell wall	NA	NA	PF00560	Leucine Rich Repeat
Glyma.10G245200	262	GO:0001510 GO:0006412 GO:0009220	RNA methylation; pyrimidine ribonucleotide biosynthetic process; translation	GO:0003735	structural constituent of ribosome	GO:0005622 GO:0005737 GO:0005829 GO:0005840 GO:0005886 GO:0009506 GO:0009507 GO:0022626 GO:0022627	chloroplast; cytoplasm; cytosol; cytosolic ribosome; cytosolic small ribosomal subunit; intracellular; plasma membrane; plasmodesma; ribosome	PF01015	Ribosomal S3Ae family
Glyma.10G245300	191	GO:0008152 GO:0009737	metabolic process; response to abscisic acid stimulus	GO:0008080	N-acetyltransferase activity	GO:0005737	cytoplasm	PF00583	Acetyltransferase (GNAT) family
Glyma.18G043700	214	GO:0006098 GO:0006979 GO:0009407 GO:0019252 GO:0019288 GO:0019760 GO:0019761	glucosinolate biosynthetic process; glucosinolate metabolic process; isopentenyl diphosphate biosynthetic process, mevalonate-independent pathway; pentose-phosphate shunt; response to oxidative stress; starch biosynthetic process; toxin catabolic process	GO:0004364	glutathione transferase activity	GO:0005737	cytoplasm	PF00043 PF02798	Glutathione S-transferase, C-terminal domain; Glutathione S-transferase, N-terminal domain
Glyma.18G043800	404	GO:0008150	biological process	GO:0003674	molecular function	GO:0009507	chloroplast	NA	NA
Glyma.18G043900	679	GO:0006355 GO:0007275	multicellular organismal development; regulation of transcription, DNA-dependent	GO:0003677 GO:0003700	DNA binding; sequence-specific DNA binding transcription factor activity	GO:0005634	nucleus	PF02365	No apical meristem (NAM) protein
Glyma.18G044000	1071	NA	NA	GO:0005543 GO:0046872	metal ion binding; phospholipid binding	GO:0005773 GO:0005794 GO:0005886	Golgi apparatus; plasma membrane; vacuole	PF08381 PF00415 PF01363	Transcription factor regulating root and shoot growth via Pin3; Regulator of chromosome condensation (RCC1) repeat; FYVE zinc finger
Glyma.18G044100	289	GO:0009664 GO:0009826 GO:0009828 GO:0009831	plant-type cell wall loosening; plant-type cell wall modification involved in multidimensional cell growth; plant-type cell wall organization; unidimensional cell growth	NA	NA	GO:0005576	extracellular region	PF03330 PF01357	Rare lipoprotein A (RlpA)-like double-psi beta-barrel; Pollen allergen
Glyma.18G044200	362	GO:0006355 GO:0007623 GO:0009651 GO:0009723 GO:0009733 GO:0009734 GO:0009737 GO:0009739 GO:0009751 GO:0009753 GO:0009851 GO:0010600 GO:0048574	auxin biosynthetic process; auxin mediated signaling pathway; circadian rhythm; long-day photoperiodism, flowering; regulation of auxin biosynthetic process; regulation of transcription, DNA-dependent; response to abscisic acid stimulus; response to auxin stimulus; response to ethylene stimulus; response to gibberellin stimulus; response to jasmonic acid stimulus; response to salicylic acid stimu…	GO:0003677 GO:0003700	DNA binding; sequence-specific DNA binding transcription factor activity	GO:0005634	nucleus	PF00249	Myb-like DNA-binding domain
Glyma.18G044300	332	GO:0009793 GO:0010027	embryo development ending in seed dormancy; thylakoid membrane organization	GO:0005515	protein binding	GO:0005634	nucleus	PF00023	Ankyrin repeat
Glyma.18G044400	193	GO:0000023 GO:0005985 GO:0008152 GO:0009555 GO:0009651 GO:0016036 GO:0019252 GO:0043085 GO:0052543	callose deposition in cell wall; cellular response to phosphate starvation; maltose metabolic process; metabolic process; pollen development; positive regulation of catalytic activity; response to salt stress; starch biosynthetic process; sucrose metabolic process	GO:0003983 GO:0016779	UTP:glucose-1-phosphate uridylyltransferase activity; nucleotidyltransferase activity	GO:0005737 GO:0005829 GO:0005886 GO:0090406	cytoplasm; cytosol; plasma membrane; pollen tube	PF01704	UTP--glucose-1-phosphate uridylyltransferase
Glyma.18G044500	1065	GO:0007346 GO:0008284 GO:0009630 GO:0009987 GO:0010228	cellular process; gravitropism; positive regulation of cell proliferation; regulation of mitotic cell cycle; vegetative to reproductive phase transition of meristem	NA	NA	GO:0005634 GO:0005719 GO:0005730 GO:0035101	FACT complex; nuclear euchromatin; nucleolus; nucleus	PF08644 PF00557 PF08512	FACT complex subunit (SPT16/CDC68); Metallopeptidase family M24; Histone chaperone Rttp106-like
Glyma.18G044600	1069	GO:0007346 GO:0008284 GO:0009630 GO:0009987 GO:0010228	cellular process; gravitropism; positive regulation of cell proliferation; regulation of mitotic cell cycle; vegetative to reproductive phase transition of meristem	NA	NA	GO:0005634 GO:0005719 GO:0005730 GO:0035101	FACT complex; nuclear euchromatin; nucleolus; nucleus	PF08644 PF08512 PF00557	FACT complex subunit (SPT16/CDC68); Histone chaperone Rttp106-like; Metallopeptidase family M24
Glyma.18G044700	74	NA	NA	NA	NA	NA	NA	NA	NA
Glyma.18G044800	371	NA	NA	NA	NA	NA	NA	NA	NA
Glyma.18G044900	616	GO:0008152	metabolic process	GO:0003824	catalytic activity	GO:0005739	mitochondrion	PF00501	AMP-binding enzyme
Glyma.18G045000	201	GO:0007034 GO:0007264 GO:0010200 GO:0015031 GO:0016192	protein transport; response to chitin; small GTPase mediated signal transduction; vacuolar transport; vesicle-mediated transport	GO:0005515 GO:0005525	GTP binding; protein binding	GO:0005774 GO:0005783	endoplasmic reticulum; vacuolar membrane	PF00071	Ras family
Glyma.18G045100	494	GO:0006598 GO:0009611 GO:0009698 GO:0009805 GO:0042398 GO:0055114	cellular modified amino acid biosynthetic process; coumarin biosynthetic process; oxidation-reduction process; phenylpropanoid metabolic process; polyamine catabolic process; response to wounding	GO:0008131 GO:0046592	polyamine oxidase activity; primary amine oxidase activity	GO:0005634 GO:0005777	nucleus; peroxisome	PF01593	Flavin containing amine oxidoreductase
Glyma.18G045200	195	GO:0006979 GO:0046686	response to cadmium ion; response to oxidative stress	GO:0003674	molecular function	GO:0005634 GO:0016607	nuclear speck; nucleus	NA	NA
Glyma.18G045300	204	GO:0006949 GO:0080167	response to karrikin; syncytium formation	GO:0005515	protein binding	NA	NA	PF04535	Domain of unknown function (DUF588)
Glyma.18G045400	83	GO:0008150	biological process	GO:0003674	molecular function	GO:0009507	chloroplast	PF08583	Cytochrome c oxidase biogenesis protein Cmc1 like
Glyma.18G045500	53	NA	NA	NA	NA	NA	NA	NA	NA
Glyma.18G045600	1065	GO:0008150	biological process	NA	NA	GO:0005737	cytoplasm	NA	NA
Glyma.18G045700	558	GO:0008150 GO:0048451 GO:0048453	biological process; petal formation; sepal formation	NA	NA	GO:0005737	cytoplasm	NA	NA
Glyma.18G045800	529	GO:0008380 GO:0042732	D-xylose metabolic process; RNA splicing	NA	NA	GO:0005634	nucleus	PF08216	Catenin-beta-like, Arm-motif containing nuclear
Glyma.18G045900	388	NA	NA	GO:0019172	glyoxalase III activity	GO:0005737	cytoplasm	PF01965	DJ-1/PfpI family
Glyma.18G046000	388	NA	NA	GO:0019172	glyoxalase III activity	GO:0005737	cytoplasm	PF01965	DJ-1/PfpI family
Glyma.18G046100	639	GO:0006457 GO:0006468 GO:0006857 GO:0009408 GO:0009644 GO:0010193 GO:0034976 GO:0042542 GO:0046777	oligopeptide transport; protein autophosphorylation; protein folding; protein phosphorylation; response to endoplasmic reticulum stress; response to heat; response to high light intensity; response to hydrogen peroxide; response to ozone	GO:0004672 GO:0004674 GO:0005524 GO:0016301 GO:0016772	ATP binding; kinase activity; protein kinase activity; protein serine/threonine kinase activity; transferase activity, transferring phosphorus-containing groups	GO:0005576 GO:0005886 GO:0009506	extracellular region; plasma membrane; plasmodesma	PF07714 PF01657	Protein tyrosine kinase; Salt stress response/antifungal
Glyma.18G046200	630	GO:0006457 GO:0006468 GO:0006857 GO:0009408 GO:0009644 GO:0010193 GO:0034976 GO:0042542 GO:0046777	oligopeptide transport; protein autophosphorylation; protein folding; protein phosphorylation; response to endoplasmic reticulum stress; response to heat; response to high light intensity; response to hydrogen peroxide; response to ozone	GO:0004672 GO:0004674 GO:0005524 GO:0016301 GO:0016772	ATP binding; kinase activity; protein kinase activity; protein serine/threonine kinase activity; transferase activity, transferring phosphorus-containing groups	GO:0005576 GO:0005886 GO:0009506	extracellular region; plasma membrane; plasmodesma	PF01657 PF07714	Salt stress response/antifungal; Protein tyrosine kinase
Glyma.18G046300	641	GO:0006457 GO:0006468 GO:0006857 GO:0009408 GO:0009644 GO:0010193 GO:0034976 GO:0042542 GO:0046777	oligopeptide transport; protein autophosphorylation; protein folding; protein phosphorylation; response to endoplasmic reticulum stress; response to heat; response to high light intensity; response to hydrogen peroxide; response to ozone	GO:0004672 GO:0004674 GO:0005524 GO:0016301 GO:0016772	ATP binding; kinase activity; protein kinase activity; protein serine/threonine kinase activity; transferase activity, transferring phosphorus-containing groups	GO:0005576 GO:0005886 GO:0009506	extracellular region; plasma membrane; plasmodesma	PF07714 PF01657	Protein tyrosine kinase; Salt stress response/antifungal
Glyma.18G046400	647	GO:0006468	protein phosphorylation	GO:0004672 GO:0004674 GO:0005524 GO:0016301 GO:0016772	ATP binding; kinase activity; protein kinase activity; protein serine/threonine kinase activity; transferase activity, transferring phosphorus-containing groups	NA	NA	PF01657 PF07714	Salt stress response/antifungal; Protein tyrosine kinase
Glyma.18G046500	71	NA	NA	NA	NA	NA	NA	NA	NA
Glyma.18G046600	621	GO:0006457 GO:0006468 GO:0006857 GO:0009408 GO:0009644 GO:0010193 GO:0034976 GO:0042542 GO:0046777	oligopeptide transport; protein autophosphorylation; protein folding; protein phosphorylation; response to endoplasmic reticulum stress; response to heat; response to high light intensity; response to hydrogen peroxide; response to ozone	GO:0004672 GO:0004674 GO:0005524 GO:0016301 GO:0016772	ATP binding; kinase activity; protein kinase activity; protein serine/threonine kinase activity; transferase activity, transferring phosphorus-containing groups	GO:0005576 GO:0005886 GO:0009506	extracellular region; plasma membrane; plasmodesma	PF01657 PF00069	Salt stress response/antifungal; Protein kinase domain
Glyma.18G046700	187	GO:0009767 GO:0015979	photosynthesis; photosynthetic electron transport chain	GO:0005509 GO:0045156	calcium ion binding; electron transporter, transferring electrons within the cyclic electron transport pathway of photosynthesis activity	GO:0009507 GO:0009523 GO:0009544 GO:0009654 GO:0019898	chloroplast; chloroplast ATP synthase complex; extrinsic to membrane; oxygen evolving complex; photosystem II	PF05757	Oxygen evolving enhancer protein 3 (PsbQ)
Glyma.18G046800	842	GO:0006355 GO:0009725 GO:0009733 GO:0009855 GO:0009886 GO:0009887 GO:0009908 GO:0009909 GO:0010051 GO:0010154 GO:0048439 GO:0048481 GO:0048507 GO:0048519	determination of bilateral symmetry; flower development; flower morphogenesis; fruit development; meristem development; negative regulation of biological process; organ morphogenesis; ovule development; post-embryonic morphogenesis; regulation of flower development; regulation of transcription, DNA-dependent; response to auxin stimulus; response to hormone stimulus; xylem and phloem pattern forma…	GO:0003677 GO:0003700 GO:0046983	DNA binding; protein dimerization activity; sequence-specific DNA binding transcription factor activity	GO:0005634	nucleus	PF02309 PF06507 PF02362	AUX/IAA family; Auxin response factor; B3 DNA binding domain
Glyma.18G046900	189	GO:0006623 GO:0008150 GO:0016192	biological process; protein targeting to vacuole; vesicle-mediated transport	GO:0003674	molecular function	GO:0009507	chloroplast	NA	NA
Glyma.18G047000	151	GO:0008150	biological process	GO:0003674	molecular function	NA	NA	PF04970	Lecithin retinol acyltransferase
Glyma.18G047100	112	GO:0008150	biological process	GO:0003674	molecular function	NA	NA	NA	NA
Glyma.18G047200	244	GO:0008150	biological process	GO:0003674	molecular function	NA	NA	PF04970	Lecithin retinol acyltransferase
Glyma.18G047300	70	GO:0006661 GO:0006979	phosphatidylinositol biosynthetic process; response to oxidative stress	GO:0003674	molecular function	GO:0005739	mitochondrion	NA	NA
Glyma.18G047400	337	GO:0008150	biological process	GO:0003674	molecular function	GO:0009507	chloroplast	PF07466	Protein of unknown function (DUF1517)
Glyma.18G047500	235	GO:0008150	biological process	GO:0003674	molecular function	GO:0005739	mitochondrion	PF01535	PPR repeat
Glyma.18G047600	144	GO:0008150	biological process	GO:0003674	molecular function	GO:0005575	cellular component	NA	NA
Glyma.18G047700	287	NA	NA	NA	NA	GO:0009507	chloroplast	PF11955	Plant organelle RNA recognition domain
Glyma.18G047800	245	GO:0006865 GO:0008150 GO:0009627 GO:0034976	amino acid transport; biological process; response to endoplasmic reticulum stress; systemic acquired resistance	GO:0003674	molecular function	GO:0005886	plasma membrane	PF03168	Late embryogenesis abundant protein
Glyma.18G047900	413	NA	NA	NA	NA	GO:0009507 GO:0016020	chloroplast; membrane	PF00892	EamA-like transporter family
Glyma.18G048000	726	GO:0000226 GO:0000911 GO:0006260 GO:0006275 GO:0006306 GO:0006342 GO:0006346 GO:0006499 GO:0008283 GO:0009909 GO:0009957 GO:0010389 GO:0016458 GO:0016572 GO:0031048 GO:0034968 GO:0051567	DNA methylation; DNA replication; N-terminal protein myristoylation; cell proliferation; chromatin silencing; chromatin silencing by small RNA; cytokinesis by cell plate formation; epidermal cell fate specification; gene silencing; histone H3-K9 methylation; histone lysine methylation; histone phosphorylation; methylation-dependent chromatin silencing; microtubule cytoskeleton organization; regul…	GO:0003674	molecular function	GO:0005634	nucleus	NA	NA
Glyma.18G048100	63	NA	NA	NA	NA	NA	NA	NA	NA
Glyma.18G048200	433	GO:0006364 GO:0006399 GO:0009658 GO:0009902 GO:0010027 GO:0034660 GO:0045037	chloroplast organization; chloroplast relocation; ncRNA metabolic process; protein import into chloroplast stroma; rRNA processing; tRNA metabolic process; thylakoid membrane organization	GO:0005515	protein binding	GO:0009507 GO:0009535 GO:0009706 GO:0009941 GO:0016020 GO:0031897	Tic complex; chloroplast; chloroplast envelope; chloroplast inner membrane; chloroplast thylakoid membrane; membrane	PF04683	Proteasome complex subunit Rpn13 ubiquitin receptor
Glyma.18G048300	352	GO:0009813 GO:0055114	flavonoid biosynthetic process; oxidation-reduction process	GO:0016491 GO:0016706	oxidoreductase activity; oxidoreductase activity, acting on paired donors, with incorporation or reduction of molecular oxygen, 2-oxoglutarate as one donor, and incorporation of one atom each of oxygen into both donors	GO:0005737 GO:0005777 GO:0009507	chloroplast; cytoplasm; peroxisome	PF03171	2OG-Fe(II) oxygenase superfamily
Glyma.18G048400	151	GO:0006261 GO:0006281 GO:0009394 GO:0046080	2'-deoxyribonucleotide metabolic process; DNA-dependent DNA replication; DNA repair; dUTP metabolic process	GO:0000287 GO:0004170 GO:0016787 GO:0042802	dUTP diphosphatase activity; hydrolase activity; identical protein binding; magnesium ion binding	GO:0005829	cytosol	PF00692	dUTPase
Glyma.18G048500	537	GO:0006508 GO:0010200 GO:0050832	defense response to fungus; proteolysis; response to chitin	GO:0003677 GO:0004190	DNA binding; aspartic-type endopeptidase activity	GO:0005576	extracellular region	PF00026	Eukaryotic aspartyl protease
Glyma.18G048600	100	NA	NA	NA	NA	NA	NA	NA	NA
Glyma.18G048700	290	GO:0008150	biological process	GO:0003674	molecular function	GO:0016021	integral to membrane	PF03798	TLC domain
Glyma.18G048800	338	GO:0008150	biological process	GO:0003674	molecular function	GO:0009507	chloroplast	PF04678	Protein of unknown function, DUF607
Glyma.18G048900	921	GO:0000278 GO:0006281 GO:0006310 GO:0006396 GO:0010413 GO:0045492	DNA recombination; DNA repair; RNA processing; glucuronoxylan metabolic process; mitotic cell cycle; xylan biosynthetic process	GO:0003676 GO:0004386 GO:0005515 GO:0005524 GO:0008026 GO:0009378 GO:0043138 GO:0043140	3'-5' DNA helicase activity; ATP-dependent 3'-5' DNA helicase activity; ATP-dependent helicase activity; ATP binding; four-way junction helicase activity; helicase activity; nucleic acid binding; protein binding	GO:0005634 GO:0016592	mediator complex; nucleus	PF00271 PF09382 PF00270 PF00570	Helicase conserved C-terminal domain; RQC domain; DEAD/DEAH box helicase; HRDC domain
Glyma.18G276100	125	GO:0006486	protein glycosylation	GO:0008378	galactosyltransferase activity	GO:0005576 GO:0016020	extracellular region; membrane	NA	NA
Glyma.18G276200	1047	GO:0006351	transcription, DNA-dependent	GO:0003677 GO:0003899 GO:0034062	DNA-directed RNA polymerase activity; DNA binding; RNA polymerase activity	GO:0005739 GO:0009507 GO:0042651	chloroplast; mitochondrion; thylakoid membrane	PF00940	DNA-dependent RNA polymerase
Glyma.18G276300	723	GO:0008150	biological process	GO:0003674	molecular function	GO:0005634 GO:0016020	membrane; nucleus	PF00498	FHA domain
Glyma.18G276400	367	GO:0008150	biological process	GO:0003674	molecular function	GO:0005634	nucleus	NA	NA
Glyma.18G276500	876	GO:0010019 GO:0031930	chloroplast-nucleus signaling pathway; mitochondria-nucleus signaling pathway	GO:0003677	DNA binding	GO:0009507	chloroplast	PF01535	PPR repeat
Glyma.18G276600	750	GO:0009793	embryo development ending in seed dormancy	NA	NA	GO:0005739	mitochondrion	PF01535	PPR repeat
Glyma.18G276700	559	NA	NA	NA	NA	GO:0005886	plasma membrane	PF03140	Plant protein of unknown function
Glyma.18G276800	466	GO:0006865	amino acid transport	GO:0015171	amino acid transmembrane transporter activity	GO:0005773 GO:0005774 GO:0005886 GO:0016020	membrane; plasma membrane; vacuolar membrane; vacuole	PF01490	Transmembrane amino acid transporter protein
Glyma.18G276900	651	GO:0006913 GO:0008150 GO:0048527	biological process; lateral root development; nucleocytoplasmic transport	GO:0005515	protein binding	GO:0005635	nuclear envelope	NA	NA
Glyma.18G277000	853	GO:0008150	biological process	NA	NA	GO:0005739	mitochondrion	PF01535	PPR repeat
Glyma.18G277100	196	GO:0006355	regulation of transcription, DNA-dependent	GO:0003677 GO:0003700 GO:0042803 GO:0043565 GO:0046982 GO:0046983	DNA binding; protein dimerization activity; protein heterodimerization activity; protein homodimerization activity; sequence-specific DNA binding; sequence-specific DNA binding transcription factor activity	GO:0005634	nucleus	PF00170	bZIP transcription factor
Glyma.18G277200	52	NA	NA	NA	NA	NA	NA	NA	NA
Glyma.18G277300	487	GO:0006098 GO:0006888 GO:0009651 GO:0009744 GO:0009749 GO:0009750 GO:0010359 GO:0043090 GO:0055114	ER to Golgi vesicle-mediated transport; amino acid import; oxidation-reduction process; pentose-phosphate shunt; regulation of anion channel activity; response to fructose stimulus; response to glucose stimulus; response to salt stress; response to sucrose stimulus	GO:0000166 GO:0004616 GO:0016491 GO:0016616 GO:0050661 GO:0050662	NADP binding; coenzyme binding; nucleotide binding; oxidoreductase activity; oxidoreductase activity, acting on the CH-OH group of donors, NAD or NADP as acceptor; phosphogluconate dehydrogenase (decarboxylating) activity	GO:0005737 GO:0005777 GO:0005829 GO:0009570	chloroplast stroma; cytoplasm; cytosol; peroxisome	PF00393 PF03446	6-phosphogluconate dehydrogenase, C-terminal domain; NAD binding domain of 6-phosphogluconate dehydrogenase
Glyma.18G277400	117	NA	NA	NA	NA	NA	NA	NA	NA
Glyma.18G277500	191	NA	NA	NA	NA	NA	NA	NA	NA
Glyma.18G277600	124	GO:0080143	regulation of amino acid export	GO:0003674	molecular function	GO:0005634	nucleus	NA	NA
Glyma.18G277700	85	GO:0007165	signal transduction	NA	NA	GO:0005576	extracellular region	PF06876	Plant self-incompatibility response (SCRL) protein
Glyma.18G277800	111	GO:0080143	regulation of amino acid export	GO:0003674	molecular function	GO:0005634	nucleus	NA	NA
Glyma.18G277900	52	NA	NA	NA	NA	NA	NA	NA	NA
Glyma.18G278000	317	GO:0001510 GO:0008150 GO:0009220	RNA methylation; biological process; pyrimidine ribonucleotide biosynthetic process	GO:0003674	molecular function	GO:0005634	nucleus	PF04427	Brix domain
Glyma.18G278100	353	GO:0009658 GO:0009909	chloroplast organization; regulation of flower development	GO:0003700 GO:0008270	sequence-specific DNA binding transcription factor activity; zinc ion binding	GO:0005622 GO:0005634	intracellular; nucleus	PF06203 PF00643	CCT motif; B-box zinc finger
Glyma.18G278200	624	GO:0000271 GO:0006468 GO:0009736 GO:0009825 GO:0009932 GO:0010075 GO:0010817 GO:0043481 GO:0048767 GO:0051607 GO:0071555	anthocyanin accumulation in tissues in response to UV light; cell tip growth; cell wall organization; cytokinin mediated signaling pathway; defense response to virus; multidimensional cell growth; polysaccharide biosynthetic process; protein phosphorylation; regulation of hormone levels; regulation of meristem growth; root hair elongation	GO:0004672 GO:0004674 GO:0005515 GO:0005524 GO:0016301 GO:0016772	ATP binding; kinase activity; protein binding; protein kinase activity; protein serine/threonine kinase activity; transferase activity, transferring phosphorus-containing groups	GO:0005576 GO:0005886	extracellular region; plasma membrane	PF00560 PF00069 PF08263	Leucine Rich Repeat; Protein kinase domain; Leucine rich repeat N-terminal domain
Glyma.18G278300	68	NA	NA	NA	NA	NA	NA	NA	NA
Glyma.18G278400	630	GO:0008150	biological process	GO:0003674	molecular function	GO:0005739	mitochondrion	PF01535	PPR repeat
Glyma.18G278500	289	GO:0008152 GO:0009908 GO:0010584	flower development; metabolic process; pollen exine formation	GO:0000166 GO:0016491	nucleotide binding; oxidoreductase activity	GO:0005575	cellular component	PF00106	short chain dehydrogenase
Glyma.18G278600	67	GO:0008150 GO:0019953 GO:0048445	biological process; carpel morphogenesis; sexual reproduction	GO:0003674	molecular function	NA	NA	NA	NA
Glyma.18G278700	64	GO:0008150 GO:0009830	biological process; cell wall modification involved in abscission	GO:0003674	molecular function	GO:0009507	chloroplast	NA	NA
Glyma.18G278800	360	GO:0006596 GO:0006597 GO:0006598 GO:0006623 GO:0006944 GO:0008295 GO:0009611 GO:0009698 GO:0009805 GO:0016192 GO:0016197 GO:0016458 GO:0019079 GO:0042398	cellular membrane fusion; cellular modified amino acid biosynthetic process; coumarin biosynthetic process; endosomal transport; gene silencing; phenylpropanoid metabolic process; polyamine biosynthetic process; polyamine catabolic process; protein targeting to vacuole; response to wounding; spermidine biosynthetic process; spermine biosynthetic process; vesicle-mediated transport; viral genome r…	GO:0004014 GO:0005515	adenosylmethionine decarboxylase activity; protein binding	NA	NA	PF01536	Adenosylmethionine decarboxylase
Glyma.18G278900	490	GO:0006537 GO:0006562 GO:0006612 GO:0006970 GO:0009407 GO:0009414 GO:0009611 GO:0009620 GO:0009695 GO:0009753 GO:0009863 GO:0009867 GO:0010363 GO:0010583 GO:0055114	glutamate biosynthetic process; jasmonic acid biosynthetic process; jasmonic acid mediated signaling pathway; oxidation-reduction process; proline catabolic process; protein targeting to membrane; regulation of plant-type hypersensitive response; response to cyclopentenone; response to fungus; response to jasmonic acid stimulus; response to osmotic stress; response to water deprivation; response …	GO:0004657	proline dehydrogenase activity	GO:0005739	mitochondrion	PF01619	Proline dehydrogenase
Glyma.18G279000	392	GO:0008150 GO:0016192	biological process; vesicle-mediated transport	GO:0003674	molecular function	GO:0016021	integral to membrane	PF03878	YIF1
Glyma.18G279100	79	NA	NA	NA	NA	NA	NA	NA	NA
Glyma.18G279200	269	GO:0006351	transcription, DNA-dependent	GO:0003677 GO:0003899	DNA-directed RNA polymerase activity; DNA binding	GO:0005634 GO:0009507	chloroplast; nucleus	PF05158	RNA polymerase Rpc34 subunit
Glyma.18G279300	67	GO:0008150 GO:0019953 GO:0048445	biological process; carpel morphogenesis; sexual reproduction	GO:0003674	molecular function	NA	NA	NA	NA
Glyma.18G279400	497	GO:0008152	metabolic process	GO:0003824 GO:0046872	catalytic activity; metal ion binding	GO:0005737	cytoplasm	PF01676 PF10143	Metalloenzyme superfamily; 2,3-bisphosphoglycerate-independent phosphoglycerate mutase
Glyma.18G279500	757	GO:0006312 GO:0007276 GO:0007346 GO:0009560 GO:0009733 GO:0009965 GO:0010048 GO:0010071 GO:0030154 GO:0032875 GO:0042023 GO:0043161 GO:0043248 GO:0048364 GO:0048829 GO:0051301 GO:0051302 GO:0051510 GO:0051788	DNA endoreduplication; cell differentiation; cell division; embryo sac egg cell differentiation; gamete generation; leaf morphogenesis; mitotic recombination; proteasomal ubiquitin-dependent protein catabolic process; proteasome assembly; regulation of DNA endoreduplication; regulation of cell division; regulation of mitotic cell cycle; regulation of unidimensional cell growth; response to auxin …	GO:0005515	protein binding	GO:0005634 GO:0005680 GO:0005819 GO:0009504	anaphase-promoting complex; cell plate; nucleus; spindle	PF00515	Tetratricopeptide repeat
Glyma.18G279600	405	GO:0008150	biological process	GO:0003674	molecular function	NA	NA	NA	NA
Glyma.18G279700	66	GO:0008150	biological process	GO:0003674	molecular function	GO:0005739	mitochondrion	NA	NA
Glyma.18G279800	442	GO:0008150	biological process	NA	NA	GO:0009507	chloroplast	PF03005	PF03005
Glyma.18G279900	563	GO:0008150	biological process	NA	NA	GO:0009507	chloroplast	PF03005	PF03005
Glyma.18G280000	202	NA	NA	NA	NA	NA	NA	NA	NA
Glyma.18G280100	87	NA	NA	NA	NA	NA	NA	NA	NA
Glyma.18G280200	757	GO:0006468 GO:0051510	protein phosphorylation; regulation of unidimensional cell growth	GO:0004672 GO:0004674 GO:0005199 GO:0005524 GO:0016301 GO:0016772	ATP binding; kinase activity; protein kinase activity; protein serine/threonine kinase activity; structural constituent of cell wall; transferase activity, transferring phosphorus-containing groups	GO:0005886	plasma membrane	PF00069	Protein kinase domain
Glyma.18G280300	1260	GO:0000956 GO:0006508 GO:0016926	nuclear-transcribed mRNA catabolic process; protein desumoylation; proteolysis	GO:0008234 GO:0016929	SUMO-specific protease activity; cysteine-type peptidase activity	GO:0005634	nucleus	PF00560 PF02902 PF00931	Leucine Rich Repeat; Ulp1 protease family, C-terminal catalytic domain; NB-ARC domain
Glyma.18G280400	844	GO:0006499 GO:0006952	N-terminal protein myristoylation; defense response	GO:0000166 GO:0017111 GO:0043531	ADP binding; nucleoside-triphosphatase activity; nucleotide binding	NA	NA	PF00931	NB-ARC domain
Glyma.18G280500	1192	GO:0006997	nucleus organization	GO:0003674	molecular function	GO:0005634 GO:0005652 GO:0005829 GO:0034399	cytosol; nuclear lamina; nuclear periphery; nucleus	NA	NA
Glyma.18G280600	637	GO:0006413 GO:0044237 GO:0045947 GO:0050790	cellular metabolic process; negative regulation of translational initiation; regulation of catalytic activity; translational initiation	GO:0003743 GO:0005085 GO:0005525	GTP binding; guanyl-nucleotide exchange factor activity; translation initiation factor activity	GO:0005634 GO:0005851	eukaryotic translation initiation factor 2B complex; nucleus	PF01008	Initiation factor 2 subunit family
Glyma.18G280700	371	GO:0009908	flower development	GO:0003677 GO:0003700	DNA binding; sequence-specific DNA binding transcription factor activity	GO:0005634	nucleus	PF03634	TCP family transcription factor
Glyma.18G280800	123	GO:0048367	shoot system development	NA	NA	NA	NA	PF08137	DVL family
Glyma.18G280900	256	GO:0009695	jasmonic acid biosynthetic process	GO:0016853 GO:0046423	allene-oxide cyclase activity; isomerase activity	GO:0005886 GO:0009507	chloroplast; plasma membrane	PF06351	Allene oxide cyclase
Glyma.18G281000	305	GO:0008150	biological process	GO:0003674	molecular function	GO:0005634	nucleus	NA	NA
Glyma.18G281100	136	GO:0006351 GO:0009304	tRNA transcription; transcription, DNA-dependent	GO:0003677 GO:0003899 GO:0046983	DNA-directed RNA polymerase activity; DNA binding; protein dimerization activity	GO:0005634 GO:0005666	DNA-directed RNA polymerase III complex; nucleus	PF01193	RNA polymerase Rpb3/Rpb11 dimerisation domain
Glyma.18G281200	113	GO:0006412	translation	GO:0003735	structural constituent of ribosome	GO:0005622 GO:0005829 GO:0005840 GO:0009507 GO:0022625	chloroplast; cytosol; cytosolic large ribosomal subunit; intracellular; ribosome	PF01248	Ribosomal protein L7Ae/L30e/S12e/Gadd45 family
Glyma.18G281300	198	GO:0001676 GO:0002213 GO:0006301 GO:0006633 GO:0008152	defense response to insect; fatty acid biosynthetic process; long-chain fatty acid metabolic process; metabolic process; postreplication repair	GO:0008080	N-acetyltransferase activity	GO:0005737	cytoplasm	PF00583	Acetyltransferase (GNAT) family
Glyma.18G281400	243	GO:0006355 GO:0009407 GO:0009414 GO:0009651 GO:0009723 GO:0009737 GO:0009751 GO:0009753 GO:0010260 GO:0010583 GO:0045893 GO:0046482 GO:0071497	cellular response to freezing; organ senescence; para-aminobenzoic acid metabolic process; positive regulation of transcription, DNA-dependent; regulation of transcription, DNA-dependent; response to abscisic acid stimulus; response to cyclopentenone; response to ethylene stimulus; response to jasmonic acid stimulus; response to salicylic acid stimulus; response to salt stress; response to water …	GO:0003677 GO:0003700	DNA binding; sequence-specific DNA binding transcription factor activity	GO:0005634	nucleus	PF00847	AP2 domain
Glyma.18G281500	1255	GO:0000956 GO:0006508 GO:0016926	nuclear-transcribed mRNA catabolic process; protein desumoylation; proteolysis	GO:0008234 GO:0016929	SUMO-specific protease activity; cysteine-type peptidase activity	GO:0005634	nucleus	PF00560 PF02902 PF00931	Leucine Rich Repeat; Ulp1 protease family, C-terminal catalytic domain; NB-ARC domain
Glyma.18G281600	1221	GO:0000956 GO:0006508 GO:0016926	nuclear-transcribed mRNA catabolic process; protein desumoylation; proteolysis	GO:0008234 GO:0016929	SUMO-specific protease activity; cysteine-type peptidase activity	GO:0005634	nucleus	PF02902 PF00560 PF00931	Ulp1 protease family, C-terminal catalytic domain; Leucine Rich Repeat; NB-ARC domain
Glyma.18G281700	1235	GO:0000956 GO:0006508 GO:0016926	nuclear-transcribed mRNA catabolic process; protein desumoylation; proteolysis	GO:0008234 GO:0016929	SUMO-specific protease activity; cysteine-type peptidase activity	GO:0005634	nucleus	PF00560 PF02892 PF00931 PF02902	Leucine Rich Repeat; BED zinc finger; NB-ARC domain; Ulp1 protease family, C-terminal catalytic domain
Glyma.18G281800	330	GO:0006355	regulation of transcription, DNA-dependent	GO:0003700	sequence-specific DNA binding transcription factor activity	GO:0005634	nucleus	NA	NA
Glyma.18G281900	83	NA	NA	NA	NA	NA	NA	NA	NA
Glyma.18G282000	840	GO:0000278 GO:0003002 GO:0006897 GO:0007155 GO:0009733 GO:0009855 GO:0009887 GO:0009888 GO:0009944 GO:0009965 GO:0010014 GO:0010051 GO:0010087 GO:0010089 GO:0010090 GO:0010638 GO:0016049 GO:0033043 GO:0033044 GO:0045010 GO:0045595 GO:0048439 GO:0048449 GO:0048519 GO:0048589 GO:0048765 GO:0071555	actin nucleation; cell adhesion; cell growth; cell wall organization; determination of bilateral symmetry; developmental growth; endocytosis; floral organ formation; flower morphogenesis; leaf morphogenesis; meristem initiation; mitotic cell cycle; negative regulation of biological process; organ morphogenesis; phloem or xylem histogenesis; polarity specification of adaxial/abaxial axis; positive…	GO:0005515 GO:0005543 GO:0008060 GO:0008270 GO:0035091	ARF GTPase activator activity; phosphatidylinositol binding; phospholipid binding; protein binding; zinc ion binding	GO:0005794 GO:0005829 GO:0005886 GO:0030140	Golgi apparatus; cytosol; plasma membrane; trans-Golgi network transport vesicle	PF00169 PF00023 PF03114 PF01412	PH domain; Ankyrin repeat; BAR domain; Putative GTPase activating protein for Arf
Glyma.18G282100	409	GO:0006406 GO:0006468 GO:0007155 GO:0009855 GO:0009886 GO:0009909 GO:0009944 GO:0009965 GO:0010014 GO:0010073 GO:0010074 GO:0010075 GO:0010082 GO:0010090 GO:0016570 GO:0045010 GO:0048449 GO:0048481 GO:0048507 GO:0048765 GO:0071555	actin nucleation; cell adhesion; cell wall organization; determination of bilateral symmetry; floral organ formation; histone modification; leaf morphogenesis; mRNA export from nucleus; maintenance of meristem identity; meristem development; meristem initiation; meristem maintenance; ovule development; polarity specification of adaxial/abaxial axis; post-embryonic morphogenesis; protein phosphory…	GO:0004672 GO:0005515 GO:0005524 GO:0016301 GO:0016772 GO:0019900 GO:0033612	ATP binding; kinase activity; kinase binding; protein binding; protein kinase activity; receptor serine/threonine kinase binding; transferase activity, transferring phosphorus-containing groups	GO:0005886	plasma membrane	PF00069	Protein kinase domain
Glyma.18G282200	462	GO:0006508	proteolysis	GO:0004185	serine-type carboxypeptidase activity	GO:0005576 GO:0009505 GO:0009506	extracellular region; plant-type cell wall; plasmodesma	PF00450	Serine carboxypeptidase
Glyma.18G282300	1261	GO:0000394 GO:0006366 GO:0009651 GO:0009788	RNA splicing, via endonucleolytic cleavage and ligation; negative regulation of abscisic acid mediated signaling pathway; response to salt stress; transcription from RNA polymerase II promoter	GO:0004721 GO:0008022 GO:0008420	CTD phosphatase activity; phosphoprotein phosphatase activity; protein C-terminus binding	GO:0005622 GO:0005634	intracellular; nucleus	PF00533 PF03031	BRCA1 C Terminus (BRCT) domain; NLI interacting factor-like phosphatase
Glyma.18G282400	265	GO:0008150	biological process	GO:0003674	molecular function	GO:0005737	cytoplasm	PF00536	SAM domain (Sterile alpha motif)
