# Supplementary material for: Genetic Analysis of Soybean Flower Size Phenotypes Based on Computer Vision and Genome-Wide Association Studies
Source: Int J Mol Sci. 2024 Jul 11;25(14):7622. doi: 10.3390/ijms25147622 (PMC11277310; doi:10.3390/ijms25147622)
Supplement: Supplementary file 1 [file ijms-25-07622-s001.zip › Supplementary Table/Supplementary Table S6 Candidate genes for petal phenotype GWAS results.xls]

## Sheet: Sheet1
Minor length Vexil Candidate Gene ID	Major length Vexil Candidate Gene ID	Minor length wing Gene ID	Area keel Candidate Gene ID
Glyma.07G231600	Glyma.07G231600	Glyma.18G043700	Glyma.10G240300
Glyma.07G231700	Glyma.07G231700	Glyma.18G043800	Glyma.10G240400
Glyma.07G231800	Glyma.07G231800	Glyma.18G043900	Glyma.10G240500
Glyma.07G231900	Glyma.07G231900	Glyma.18G044000	Glyma.10G240600
Glyma.07G232000	Glyma.07G232000	Glyma.18G044100	Glyma.10G240700
Glyma.07G232100	Glyma.07G232100	Glyma.18G044200	Glyma.10G240800
Glyma.07G232200	Glyma.07G232200	Glyma.18G044300	Glyma.10G240900
Glyma.07G232300	Glyma.07G232300	Glyma.18G044400	Glyma.10G241000
Glyma.07G232400	Glyma.07G232400	Glyma.18G044500	Glyma.10G241100
Glyma.07G232500	Glyma.07G232500	Glyma.18G044600	Glyma.10G241200
Glyma.07G232600	Glyma.07G232600	Glyma.18G044700	Glyma.10G241300
Glyma.07G232700	Glyma.07G232700	Glyma.18G044800	Glyma.10G241400
Glyma.07G232800	Glyma.07G232800	Glyma.18G044900	Glyma.10G241500
Glyma.07G232900	Glyma.07G232900	Glyma.18G045000	Glyma.10G241600
Glyma.07G233000	Glyma.07G233000	Glyma.18G045100	Glyma.10G241700
Glyma.07G233100	Glyma.07G233100	Glyma.18G045200	Glyma.10G241800
Glyma.07G233200	Glyma.07G233200	Glyma.18G045300	Glyma.10G241900
Glyma.07G233300	Glyma.07G233300	Glyma.18G045400	Glyma.10G242000
Glyma.07G233400	Glyma.07G233400	Glyma.18G045500	Glyma.10G242100
Glyma.07G233500	Glyma.07G233500	Glyma.18G045600	Glyma.10G242200
Glyma.07G233600	Glyma.07G233600	Glyma.18G045700	Glyma.10G242300
Glyma.07G233700	Glyma.07G233700	Glyma.18G045800	Glyma.10G242400
Glyma.07G233800	Glyma.07G233800	Glyma.18G045900	Glyma.10G242500
Glyma.07G233900	Glyma.07G233900	Glyma.18G046000	Glyma.10G242600
Glyma.07G234000	Glyma.07G234000	Glyma.18G046100	Glyma.10G242700
Glyma.07G234100	Glyma.07G234100	Glyma.18G046200	Glyma.10G242800
Glyma.07G234200	Glyma.07G234200	Glyma.18G046300	Glyma.10G242900
Glyma.07G234300	Glyma.07G234300	Glyma.18G046400	Glyma.10G243000
Glyma.07G234400	Glyma.07G234400	Glyma.18G046500	Glyma.10G243100
Glyma.07G234500	Glyma.07G234500	Glyma.18G046600	Glyma.10G243200
Glyma.07G234600	Glyma.07G234600	Glyma.18G046700	Glyma.10G243300
Glyma.07G234700	Glyma.07G234700	Glyma.18G046800	Glyma.10G243400
Glyma.07G234800	Glyma.07G234800	Glyma.18G046900	Glyma.10G243500
Glyma.07G234900	Glyma.07G234900	Glyma.18G047000	Glyma.10G243600
Glyma.07G235000	Glyma.07G235000	Glyma.18G047100	Glyma.10G243700
Glyma.07G235100	Glyma.07G235100	Glyma.18G047200	Glyma.10G243800
Glyma.07G23520	Glyma.07G23520	Glyma.18G047300	Glyma.10G243900
Glyma.07G235300	Glyma.07G235300	Glyma.18G047400	Glyma.10G244000
Glyma.07G235400	Glyma.07G235400	Glyma.18G047500	Glyma.10G244100
Glyma.07G235500	Glyma.07G235500	Glyma.18G047600	Glyma.10G244200
Glyma.07G235600	Glyma.07G235600	Glyma.18G047700	Glyma.10G244300
Glyma.07G235700	Glyma.07G235700	Glyma.18G047800	Glyma.10G244400
Glyma.07G235800	Glyma.07G235800	Glyma.18G047900	Glyma.10G244500
		Glyma.18G048000	Glyma.10G244600
		Glyma.18G048100	Glyma.10G244700
		Glyma.18G048200	Glyma.10G244800
		Glyma.18G048300	Glyma.10G244900
		Glyma.18G048400	Glyma.10G245000
		Glyma.18G048500	Glyma.10G245100
		Glyma.18G048600	Glyma.10G245200
		Glyma.18G048700	Glyma.10G245300
		Glyma.18G048800	Glyma.10G234500
		Glyma.18G048900	Glyma.10G234600
		Glyma.18G276100	Glyma.10G234700
		Glyma.18G276200	Glyma.10G234800
		Glyma.18G276300	Glyma.10G234900
		Glyma.18G276400	Glyma.10G235000
		Glyma.18G276500	Glyma.10G235100
		Glyma.18G276600	Glyma.10G235200
		Glyma.18G276700	Glyma.10G235300
		Glyma.18G276800	Glyma.10G235400
		Glyma.18G276900	Glyma.10G235500
		Glyma.18G277000	Glyma.10G235600
		Glyma.18G277100	Glyma.10G235700
		Glyma.18G277200	Glyma.10G235800
		Glyma.18G277300	Glyma.10G235900
		Glyma.18G277400	Glyma.10G236000
		Glyma.18G277500	Glyma.10G236100
		Glyma.18G277600	Glyma.10G236200
		Glyma.18G277700	Glyma.10G236300
		Glyma.18G277800	Glyma.10G236400
		Glyma.18G277900	Glyma.10G236500
		Glyma.18G278000	Glyma.10G236600
		Glyma.18G278100	Glyma.10G236700
		Glyma.18G278200	Glyma.10G236800
		Glyma.18G278300	Glyma.10G236900
		Glyma.18G278400	Glyma.10G237000
		Glyma.18G278500	Glyma.10G237100
		Glyma.18G278600	Glyma.10G237200
		Glyma.18G278700	Glyma.10G237300
		Glyma.18G278800	Glyma.10G237400
		Glyma.18G278900	Glyma.10G237500
		Glyma.18G279000	Glyma.10G237600
		Glyma.18G279100	Glyma.10G237700
		Glyma.18G279200	Glyma.10G237800
		Glyma.18G279300	Glyma.10G237900
		Glyma.18G279400	Glyma.10G238000
		Glyma.18G279500	Glyma.10G238100
		Glyma.18G279600	Glyma.10G238200
		Glyma.18G279700	Glyma.10G238300
		Glyma.18G279800	Glyma.10G238400
		Glyma.18G279900	Glyma.10G238500
		Glyma.18G280000	Glyma.10G238600
		Glyma.18G280100	Glyma.10G238700
		Glyma.18G280200	Glyma.10G238800
		Glyma.18G280300	Glyma.10G238900
		Glyma.18G280400	Glyma.10G239000
		Glyma.18G280500	Glyma.10G239100
		Glyma.18G280600	Glyma.10G239200
		Glyma.18G280700	Glyma.10G239300
		Glyma.18G280800	Glyma.10G239400
		Glyma.18G280900	Glyma.10G239500
		Glyma.18G281000	Glyma.10G239600
		Glyma.18G281100	Glyma.10G239700
		Glyma.18G281200	Glyma.10G239800
		Glyma.18G281300	Glyma.10G239900
		Glyma.18G281400	Glyma.10G240000
		Glyma.18G281500
		Glyma.18G281600
		Glyma.18G281700
		Glyma.18G281800
		Glyma.18G281900
		Glyma.18G282000
		Glyma.18G282100
		Glyma.18G282200
		Glyma.18G282300
		Glyma.18G282400
