# Supplementary material for: Genetic Analysis of Soybean Flower Size Phenotypes Based on Computer Vision and Genome-Wide Association Studies
Source: Int J Mol Sci. 2024 Jul 11;25(14):7622. doi: 10.3390/ijms25147622 (PMC11277310; doi:10.3390/ijms25147622)
Supplement: Supplementary file 1 [file ijms-25-07622-s001.zip › Supplementary Table/Supplementary Table S7 Name of natural population soybean samples.xls]

## Sheet: Sheet1
name	origin
BaiNong10	Bai Cheng
BaiNong6	Bai Cheng
BaiChengShiChangMoShiDou*	Bai Cheng
BeiDou5Hao	Bei An
ZhongHuang35	Bei Jing
ZhongHuang42	Bei Jing
ZhongHuang45	Bei Jing
AnTuNiuMaoHuang	Bo Zhou
DongNong4Hao	Harbin
DongNong42	Harbin
DongNong42A	Harbin
DongNong42B	Harbin
DongNong42C	Harbin
DongNong48	Harbin
DongNong56	Harbin
DongNong58	Harbin
DongNong59	Harbin
HeiHe18	Harbin
HeiHe30	Harbin
HeiHe36	Harbin
HeiHe38	Harbin
HeiHe45	Harbin
HeiHe51	Harbin
HeiHe53	Harbin
HeiNong10	Harbin
HeiNong26	Harbin
HeiNong30	Harbin
HeiNong31	Harbin
HeiNong35	Harbin
HeiNong37	Harbin
HeiNong38	Harbin
HeiNong43	Harbin
HeiNong44	Harbin
HeiNong46	Harbin
HeiNong48	Harbin
HeiNong51	Harbin
HeiNong52	Harbin
HeiNong54	Harbin
HeiNong59	Harbin
HeiNong61	Harbin
HeiNong64	Harbin
HeiNong65	Harbin
HeiNong68	Harbin
HeiNong69	Harbin
HeiNong76	Harbin
HeiSheng101	Harbin
KenFeng16	Harbin
HaErBinZhongLiHei	Harbin
DongSheng1Hao	Hei He
HeiKe56	Hei He
HeiHe43	Hei He
HeiHe24	Hei He
SuiNong4Hao	Hei He
SuiNong10	Hei He
SuiNong14	Hei He
SuiNong15	Hei He
SuiNong18	Hei He
SuiNong22	Hei He
SuiNong26	Hei He
SuiNong27	Hei He
SuiNong28	Hei He
SuiNong30	Hei He
SuiNong33	Hei He
SuiNong36	Hei He
SuiNong38	Hei He
SuiNong39	Hei He
SuiNong40	Hei He
SuiNong42	Hei He
SuiNong49	Hei He
SuiNong75	Hei He
MengDou11	Hulun Buir
MengDou29	Hulun Buir
MengDou30	Hulun Buir
MengDou36	Hulun Buir
MengDou38	Hulun Buir
JiuNong21	Ji Lin
QunXuan1Hao	Ji Lin
HeFeng25	Jia Mu Si
HeFeng35	Jia Mu Si
HeFeng50	Jia Mu Si
HeNong75	Jia Mu Si
HeNong76	Jia Mu Si
HeFeng55	Jia Mu Si
YuanBaoJin	Jia Mu Si
FengShou12	Qi Qi Ha Er
ZiHua4Hao	Qi Qi Ha Er
LiaoDou30	Shen Yang
XinDaDou1Hao	Shi Hezi
XinDaDou23Hao	Shi Hezi
XinDaDou25Hao	Shi Hezi
XinDaDou8Hao	Shi Hezi
XinDaDou9Hao	Shi Hezi
HeFeng45	Shuang Ya Shan
HeiLongJiang41	Shuang Ya Shan
TieDou40	Tie Ling
TieDou45	Tie Ling
TieDou50	Tie Ling
TieDou55	Tie Ling
TieDou56	Tie Ling
TieDou60	Tie Ling
TieDou64	Tie Ling
TieDou70	Tie Ling
TieDou75	Tie Ling
TieDou80	Tie Ling
TieDou85	Tie Ling
TieDou92	Tie Ling
TieDou95	Tie Ling
TieDou99	Tie Ling
TieDou100	Tie Ling
TieDou102	Tie Ling
TieFeng29	Tie Ling
TieFeng30	Tie Ling
TieFeng31	Tie Ling
TieFeng32	Tie Ling
TieFeng35	Tie Ling
TongNong14	Tong Hua
JiLin30	Chang Chun
JiLin35	Chang Chun
JiLin38	Chang Chun
JiLin45	Chang Chun
JiMiDou2Hao	Chang Chun
JiNong17	Chang Chun
JiNong18	Chang Chun
JiNong20	Chang Chun
JiNong22	Chang Chun
JiNong28	Chang Chun
JiNong29	Chang Chun
JiNong31	Chang Chun
JiNong32	Chang Chun
JiNong38	Chang Chun
JiNong41	Chang Chun
JiYu47	Chang Chun
JiYu57	Chang Chun
JiYu58	Chang Chun
JiYu67	Chang Chun
JiYu71	Chang Chun
JiYu86	Chang Chun
JiYu202	Chang Chun
JiYu404	Chang Chun
JiYu504	Chang Chun
JiYu505	Chang Chun
JunNong68	Chang Chun
ChangNong17	Chang Chun
HeiNong501	UNKNOWN
3-3⑥Xia	UNKNOWN
Y152R6	UNKNOWN
Jue1-Y15	UNKNOWN
252TB-367	UNKNOWN
252TB-51	UNKNOWN
253TB-407	UNKNOWN
253TB-627	UNKNOWN
D-34-9	UNKNOWN
Gaopr-1055	UNKNOWN
Gaopr-1173	UNKNOWN
33	UNKNOWN
395	UNKNOWN
815	UNKNOWN
1400	UNKNOWN
1478	UNKNOWN
BaiMao	UNKNOWN
BaiPiDou	UNKNOWN
BaiQi	UNKNOWN
BaoQingHeiDou	UNKNOWN
BeiAnXiBeiWa	Bei An
BoLiBaiHuaCuo	Qi Tai He
ChangJiHuangDou	Chang Ji
DaAnShenZhuangMoShiDou	Da An
DaJinHuang	UNKNOWN
DongFengYouDou	Liao Yuan
FangZhengBaiLouDou	Harbin
FengDiHuang	Ji Lin
FuYuDuLuDou	Song Yuan
GuanShiSuo	UNKNOWN
HaiLinBaiHuaDou	Mu Dan Jiang
HaiLongLvPiDou	Tong Hua
HeLongYouTai*	He Long
HeLongZaoShuDou	He Long
HeiJinYuan	Chang Chun
HeiMoShiDou*	Harbin
HuLinLaoTaiTaiTiao	Ji Xi
HuaiDeBaiHuaDaLi*	Gong Zhu Ling
HuangBaoZhu	Gong Zhu Ling
HuangDou	UNKNOWN
JiLinTieJiaDou	Chang Chun
JiLinXiaoLiDou（ck）	Chang Chun
LiuYeDou	Chang Chun
LiuShiTianHaiCang*	UNKNOWN
LiuShiTianHaiJia	UNKNOWN
ManCangJin	Gong Zhu Ling
MuLeng60TianHaiJia	Mu Dan Jiang
NenJiangPingDingXiang	Hei He
NiuMaoHuang	Bo Zhou
NongAnJiangSeDou	Chang Chun
PanShiDou	UNKNOWN
QiShiBaiMei	Qi Qi Ha Er
QianGuoZiHuaLanQi	Song Yuan
QingDou	UNKNOWN
QingGangDaLi	Sui Hua
QingPi	Jin Zhou
QingAnHeiDou*	Sui Hua
ShuangLiaoChaDou	Shuang Liao
ShuangSeDou	UNKNOWN
ShuangYangZaoHuangDou	Chang Chun
SiLiHuang(Nong16-1)	UNKNOWN
SuoYiLing	Sui Hua
TaiLaiSiLiHuang	Qi Qi Ha Er
TangYuanTuJiaZi	Jia Mu Si
TianeDan	UNKNOWN
TianeDan*	UNKNOWN
TieJiaQing	Tang Shan
TieJiaSiLiHuang	Liao Yuan
TieJiaZi	Jin Zhou
TongBeiXiaoJinHuang	Hei He
TongHeHuangJinTa	Harbin
WanHuangDaDou	UNKNOWN
WuChangDou	Harbin
XiaoBaiDou	UNKNOWN
XiaoBaiQi	Jin Zhou
XiaoHuiQi	UNKNOWN
XiaoLiMoShiDou	Tie Ling
YaPoChe	Harbin
YangHuangDou	Hai Lun
YouHuLu	Shen Yang
ZhaoYuanZiHuaCuoZi	Da Qing
ZhaoZhouXiaoLiHuang	Da Qing
ZiHuaCuoZi	Qi Tai He
YongJiZaoDou	Ji Lin
JiZaoHuang	UNKNOWN
DaLiHeiDou	Ulanqab
ShuLanShuiLiZhan	Ji Lin
SunWuDaBaiShouMei	Hei He
BaiKe	Bang Fu
HeDaJinHuang	Jia Mu Si
QingAnXiaoJinHuang	Sui Hua
XiaoDou	UNKNOWN
YongFengDou	Ji An
HuaNanYiWoFeng	Jia Mu Si
LanXiDou	Sui Hua
GanZhiMi	Kai Yuan
DaLiHuang	UNKNOWN
5	UNKNOWN
100-1	UNKNOWN
105-1	UNKNOWN
179-4 YeSheng	UNKNOWN
210-4 YeSheng	UNKNOWN
21-6	UNKNOWN
22-7	UNKNOWN
24-1	UNKNOWN
260-4 YeSheng	UNKNOWN
305-4 BanZaiPei	UNKNOWN
311-4 BanZaiPei	UNKNOWN
317-4 BanZaiPei	UNKNOWN
339-4 BanZaiPei	UNKNOWN
34-6	UNKNOWN
348-4 BanZaiPei	UNKNOWN
37-1	UNKNOWN
40-1	UNKNOWN
41-8	UNKNOWN
42-1	UNKNOWN
47-1	UNKNOWN
ZYD00111	UNKNOWN
64-1	UNKNOWN
68-1	UNKNOWN
70-6	UNKNOWN
71-1	UNKNOWN
79-1	UNKNOWN
80-1	UNKNOWN
BinXian-14	Harbin
DaBianHeiLi	UNKNOWN
DaHeiBianDou	UNKNOWN
DaHeiBianLi	UNKNOWN
JiaNaDaYeShengDou-3	UNKNOWN
MuLanYe-4	UNKNOWN
TaiYang-9	UNKNOWN
ZYD00010	UNKNOWN
ZYD00132	UNKNOWN
ZYD00165	UNKNOWN
ZYD00168	UNKNOWN
ZYD00181	UNKNOWN
ZYD00220	UNKNOWN
ZYD00221	UNKNOWN
ZYD00374	UNKNOWN
ZYD00127	UNKNOWN
ZYD00142	UNKNOWN
ZYD00411	UNKNOWN
ZYD00193	UNKNOWN
ZYD00539	UNKNOWN
ZYD00552	UNKNOWN
ZYD00573	UNKNOWN
ZYD00695	UNKNOWN
ZYD00709	UNKNOWN
ZYD00771	UNKNOWN
ZYD00814	UNKNOWN
ZYD02900	UNKNOWN
ZYD02920	UNKNOWN
ZYD00881	UNKNOWN
ZYD00886	UNKNOWN
ZYD03015	UNKNOWN
ZYD00893	UNKNOWN
ZYD03294	UNKNOWN
ZYD02725	UNKNOWN
ZYD00904	UNKNOWN
ZYD00913	UNKNOWN
ZYD00923	UNKNOWN
ZYD00949	UNKNOWN
ZYD01122	UNKNOWN
ZYD02727	UNKNOWN
ZYD02728	UNKNOWN
ZYD02729	UNKNOWN
ZYD02787	UNKNOWN
ZYD02798	UNKNOWN
ZYD03361	UNKNOWN
ZYD03551	UNKNOWN
ZYD03735	UNKNOWN
ZYD04803	UNKNOWN
ZYD05244	UNKNOWN
ZYD00402	UNKNOWN
ZYD00595	UNKNOWN
ZYD00590	UNKNOWN
ZYD00594	UNKNOWN
ZYD00703	UNKNOWN
ZYD00755	UNKNOWN
ZYD00784	UNKNOWN
ZYD00816	UNKNOWN
ZYD00828	UNKNOWN
ZYD01281	UNKNOWN
ZYD01289	UNKNOWN
ZYD01303	UNKNOWN
ZYD01314	UNKNOWN
ZYD01341	UNKNOWN
ZYD01395	UNKNOWN
ZYD02718	UNKNOWN
ZYD02720	UNKNOWN
ZYD02722	UNKNOWN
ZYD03794	UNKNOWN
ZYD03799	UNKNOWN
ZYD03854	UNKNOWN
ZYD03870	UNKNOWN
ZYD04170	UNKNOWN
ZYD04215	UNKNOWN
